# Supplementary material for: Bird wings act as a suspension system that rejects gusts
Source: Proc Biol Sci. 2020 Oct 21;287(1937):20201748. doi: 10.1098/rspb.2020.1748 (PMC7661293; doi:10.1098/rspb.2020.1748)
Supplement: Dataset S1 [file rspb20201748supp2.xlsx]

## Sheet: Aerodynamic polar
Angle of attack	Lift coefficient	Drag coefficient
-5	-0.0332666	0.0563931
0	0.32555	0.0387814
2.9	0.563931	0.0515899
5	0.656971	0.068668
10	0.791105	0.138581
15	0.828997	0.227352
20	0.846075	0.316122
30	0.811563	0.497932
40	0.764545	0.662557
50	0.691092	0.836433

## Sheet: Simulation initial conditions
Flight	Velocity horizontal	Velocity vertical (up is +)	Acceleration horizontal	Acceleration vertical (up is +)		Units
Control 1	7.9082	-0.4173	-0.764058	-0.547538		m/s
Control 2	8.22269	0.0440288	-1.16401	0.396261		m/s^2
Control 3	7.50221	-0.091629	-1.12569	-1.29921
Control 4	7.63102	-0.0371214	-0.762048	0.611615
Low 1	7.99046	-0.025868	-1.35371	-1.06541
Low 2	7.79704	-0.2032	-1.09274	-0.993007
Low 3	7.82061	-0.050453	-1.1741	-2.20642
Medium 1	7.82778	-0.344482	-1.21834	-0.777976
Medium 2	7.7453	-0.147858	-1.01841	-0.662357
Medium 3	7.62484	-0.0722727	-1.18205	-0.851716
High 1	7.65388	-0.0933461	-0.794407	0.229398
High 2	7.3064	-0.129065	-0.959333	-1.10797
High 3	7.34503	-0.296187	-0.870429	-1.12542

## Sheet: Distributions - mass and lift
Spanwise position of voxel (m)	Vertical position of voxel (m)	Mass per voxel (kg)		Spanwise position of cell (m)	Lift per cell (N)
0.275467	0.204504	1.17537e-07		0.275504	-1.38049e-06
0.275668	0.205392	1.20467e-07		0.275587	-1.66254e-06
0.275585	0.20322	1.19276e-07		0.275527	-2.02518e-06
0.275879	0.20629	3.2504e-07		0.275581	-1.6402e-06
0.275838	0.20556	4.0817e-07		0.27564	-2.20472e-06
0.275817	0.204839	3.71627e-07		0.275481	-1.77979e-06
0.275786	0.204118	3.75137e-07		0.275574	-9.47136e-07
0.275755	0.203388	4.48833e-07		0.275603	-2.08048e-06
0.275715	0.202668	4.23495e-07		0.275616	-1.38583e-06
0.275694	0.201937	1.93584e-07		0.275663	-1.2812e-06
0.276019	0.205737	7.02923e-07		0.275665	-1.47706e-06
0.275987	0.205007	6.81126e-07		0.275666	-1.06364e-06
0.275957	0.204286	6.75235e-07		0.275752	-1.85008e-06
0.275925	0.203566	6.91719e-07		0.275596	-1.60952e-06
0.275894	0.202835	6.85248e-07		0.275701	-1.68024e-06
0.275864	0.202115	5.37854e-07		0.27565	-1.7961e-06
0.275833	0.201384	4.42362e-07		0.275757	-1.84824e-06
0.275802	0.200664	3.50989e-07		0.275864	-1.70037e-06
0.275781	0.199943	2.53694e-07		0.275858	-2.05767e-06
0.27574	0.199213	1.33442e-07		0.275859	-2.68331e-06
0.275708	0.198492	1.20467e-07		0.275597	-1.89813e-06
0.276158	0.205184	7.09427e-07		0.275534	-1.58301e-06
0.276127	0.204464	6.98223e-07		0.275708	-1.38371e-06
0.276096	0.203733	6.96452e-07		0.275773	-1.13416e-06
0.276065	0.203003	7.07045e-07		0.275888	-1.45595e-06
0.276033	0.202282	6.92331e-07		0.275628	-1.49437e-06
0.276003	0.201562	6.99382e-07		0.275564	-1.83099e-06
0.275982	0.200831	6.82285e-07		0.275789	-1.58921e-06
0.275951	0.20011	5.61454e-07		0.275935	-2.13559e-06
0.275909	0.19938	3.05593e-07		0.275911	-1.80402e-06
0.275879	0.19866	1.33442e-07		0.275496	-1.14493e-06
0.276297	0.204631	7.03535e-07		0.275959	-1.86418e-06
0.276276	0.20391	6.97643e-07		0.276111	-1.7561e-06
0.276235	0.20318	6.94102e-07		0.275639	-1.33155e-06
0.276204	0.20245	6.94102e-07		0.275851	-1.60733e-06
0.276184	0.201729	7.08236e-07		0.275983	-1.35527e-06
0.276152	0.200998	7.05306e-07		0.276153	-1.3127e-06
0.276121	0.200278	7.01764e-07		0.275467	-1.04603e-06
0.27608	0.199558	6.13322e-07		0.275482	-9.96838e-07
0.276059	0.198827	4.00507e-07		0.275717	-1.16809e-06
0.276027	0.198096	1.93584e-07		0.275739	-8.21566e-07
0.276405	0.203348	6.89369e-07		0.275838	-1.17061e-06
0.276374	0.202628	6.98802e-07		0.275891	-2.29794e-06
0.276353	0.201897	7.04694e-07		0.276063	-1.65369e-06
0.276322	0.201176	7.05886e-07		0.276266	-2.29989e-06
0.276291	0.200446	7.03535e-07		0.276275	-2.72173e-06
0.27625	0.199726	7.05306e-07		0.276361	-1.67665e-06
0.27623	0.199005	6.88789e-07		0.276362	-2.34384e-06
0.276198	0.198274	5.79709e-07		0.275525	-1.09981e-06
0.276167	0.197554	3.23849e-07		0.275723	-1.18007e-06
0.276135	0.196823	1.36372e-07		0.275696	-1.02177e-06
0.276555	0.202795	7.02343e-07		0.275888	-1.0586e-06
0.276523	0.202064	7.03535e-07		0.276142	-1.91333e-06
0.276493	0.201354	7.11777e-07		0.276257	-1.94486e-06
0.276461	0.200623	7.08815e-07		0.276529	-1.07696e-06
0.276431	0.199893	7.09427e-07		0.275491	-8.42652e-07
0.276399	0.199172	7.06465e-07		0.27548	-9.49706e-07
0.276368	0.198442	7.07045e-07		0.275675	-9.09234e-07
0.276337	0.197721	6.55177e-07		0.275938	-9.57093e-07
0.276316	0.197	4.51216e-07		0.276109	-1.73103e-06
0.276275	0.19627	1.94163e-07		0.276221	-1.71723e-06
0.276694	0.202242	7.18249e-07		0.276368	-2.22545e-06
0.276663	0.201521	7.04114e-07		0.276535	-2.26435e-06
0.276631	0.200791	6.97032e-07		0.276587	-2.76126e-06
0.276601	0.20007	7.05306e-07		0.276614	-2.0118e-06
0.27657	0.19935	6.99382e-07		0.276642	-1.42658e-06
0.276539	0.198619	7.05306e-07		0.275723	-6.87361e-07
0.276507	0.197889	7.11197e-07		0.275991	-1.38024e-06
0.276487	0.197168	6.85827e-07		0.275683	-1.13052e-06
0.276445	0.196448	4.80675e-07		0.275502	-7.87887e-07
0.276414	0.195717	1.82959e-07		0.275953	-1.21186e-06
0.276833	0.201689	6.98223e-07		0.276159	-1.01592e-06
0.276812	0.200968	6.99382e-07		0.276753	-1.34271e-06
0.27677	0.200238	7.1709e-07		0.275695	-8.62596e-07
0.27674	0.199507	6.98802e-07		0.276131	-6.94324e-07
0.276709	0.198787	7.11197e-07		0.2763	-1.00045e-06
0.276688	0.198066	7.03535e-07		0.275923	-1.00355e-06
0.276657	0.197336	7.12356e-07		0.2765	-2.43282e-06
0.276616	0.196616	6.79356e-07		0.276867	-1.70647e-06
0.276585	0.195885	4.80675e-07		0.275884	-8.834e-07
0.276563	0.195164	1.93584e-07		0.275539	-7.57153e-07
0.276941	0.200416	7.14739e-07		0.276458	-1.06299e-06
0.27691	0.199685	7.07656e-07		0.276814	-1.81722e-06
0.276878	0.198955	7.15898e-07		0.27688	-1.34932e-06
0.276858	0.198234	7.07045e-07		0.276892	-1.34082e-06
0.276827	0.197503	7.02343e-07		0.276718	-2.63001e-06
0.276786	0.196793	7.01764e-07		0.275582	-7.21523e-07
0.276765	0.196062	6.81706e-07		0.275705	-8.32558e-07
0.276734	0.195332	4.90108e-07		0.275888	-8.66692e-07
0.276703	0.194611	1.97093e-07		0.276379	-1.28448e-06
0.27708	0.199853	6.99993e-07		0.276332	-9.21708e-07
0.277059	0.199132	6.91719e-07		0.277005	-1.40973e-06
0.277028	0.198411	7.04114e-07		0.276284	-9.37922e-07
0.276997	0.197681	7.03535e-07		0.276543	-1.27648e-06
0.276966	0.19695	7.08236e-07		0.275865	-1.28361e-06
0.276935	0.19623	7.05306e-07		0.275526	-1.37133e-06
0.276904	0.195509	6.69922e-07		0.27571	-1.32096e-06
0.276873	0.194779	4.52954e-07		0.275603	-1.30646e-06
0.276842	0.194058	1.59971e-07		0.27598	-2.38844e-06
0.277229	0.199299	6.94102e-07		0.275843	-1.47527e-06
0.277198	0.198569	7.12968e-07		0.27579	-1.34843e-06
0.277167	0.197859	7.12356e-07		0.276071	-2.13963e-06
0.277136	0.197128	7.13547e-07		0.276137	-2.23204e-06
0.277106	0.196407	7.11197e-07		0.275931	-1.40511e-06
0.277075	0.195677	7.11197e-07		0.276024	-1.77607e-06
0.277043	0.194947	6.43972e-07		0.276096	-3.05339e-06
0.277013	0.194236	3.39785e-07		0.275491	-9.90115e-07
0.276981	0.193506	1.23429e-07		0.2756	-1.03637e-06
0.277348	0.198026	7.08236e-07		0.27571	-1.15804e-06
0.277307	0.197296	7.08236e-07		0.275786	-1.19886e-06
0.277276	0.196565	7.02923e-07		0.275861	-1.15579e-06
0.277245	0.195855	7.11777e-07		0.276208	-2.39078e-06
0.277224	0.195124	6.92331e-07		0.275937	-1.12597e-06
0.277183	0.194404	5.76168e-07		0.276013	-1.25573e-06
0.277151	0.193673	2.56656e-07		0.276279	-2.32634e-06
0.277477	0.197473	7.01152e-07		0.276089	-1.37245e-06
0.277446	0.196743	6.98802e-07		0.275673	-7.63701e-07
0.277415	0.196012	7.12968e-07		0.275811	-9.66107e-07
0.277394	0.195291	7.01764e-07		0.275934	-1.02228e-06
0.277353	0.194571	6.99993e-07		0.275508	-9.4524e-07
0.277322	0.193851	4.83637e-07		0.276211	-1.43173e-06
0.27729	0.19312	1.69985e-07		0.276328	-1.44241e-06
0.277616	0.196921	7.08236e-07		0.276418	-1.91397e-06
0.277595	0.19619	7.05306e-07		0.276334	-1.96574e-06
0.277564	0.195469	6.99382e-07		0.276055	-9.70437e-07
0.277523	0.194739	7.00573e-07		0.275476	-8.53413e-07
0.277492	0.194008	6.11551e-07		0.275569	-8.08694e-07
0.277471	0.193297	3.57461e-07		0.27649	-2.26849e-06
0.27744	0.192567	1.40525e-07		0.276612	-2.4206e-06
0.277765	0.196357	7.07045e-07		0.276579	-1.66385e-06
0.277734	0.195637	6.95872e-07		0.276456	-1.99014e-06
0.277693	0.194917	6.9056e-07		0.276237	-1.14972e-06
0.277662	0.194186	6.06851e-07		0.276311	-1.15799e-06
0.277641	0.193465	5.14287e-07		0.276406	-1.04139e-06
0.27761	0.192735	3.09715e-07		0.276009	-1.25708e-06
0.277579	0.192014	1.23429e-07		0.276161	-1.30526e-06
0.277863	0.195084	6.8821e-07		0.275696	-1.49743e-06
0.277842	0.194363	6.23946e-07		0.275582	-8.74585e-07
0.277812	0.193633	5.75009e-07		0.27591	-1.1792e-06
0.27778	0.192912	5.00121e-07		0.276034	-8.21082e-07
0.277759	0.192181	2.14801e-07		0.27572	-6.67545e-07
0.277687	0.190741	1.18117e-07		0.276806	-1.08236e-06
0.278012	0.194531	6.30998e-07		0.276701	-1.87029e-06
0.277982	0.1938	6.32189e-07		0.276812	-1.95692e-06
0.27795	0.19307	5.58492e-07		0.276573	-2.18503e-06
0.27793	0.192359	3.00281e-07		0.276532	-1.41149e-06
0.277888	0.191629	1.18696e-07		0.27643	-9.09009e-07
0.278151	0.193978	6.6696e-07		0.2767	-1.89289e-06
0.27813	0.193247	6.14513e-07		0.276823	-1.70725e-06
0.2781	0.192527	4.19374e-07		0.276923	-1.71375e-06
0.278059	0.191797	1.54079e-07		0.276609	-1.87067e-06
0.278301	0.193425	6.22755e-07		0.275901	-9.05595e-07
0.278269	0.192694	5.00733e-07		0.27601	-1.2047e-06
0.27823	0.191974	2.36598e-07		0.275792	-7.51129e-07
0.278115	0.189072	1.16925e-07		0.275723	-9.99459e-07
0.2784	0.192152	3.99896e-07		0.276156	-1.31575e-06
0.278378	0.191421	1.48188e-07		0.276384	-1.42803e-06
0.278285	0.189239	1.16346e-07		0.27627	-2.07929e-06
0.278549	0.191588	2.47802e-07		0.276195	-1.65571e-06
0.278518	0.190858	1.22238e-07		0.276379	-1.39963e-06
0.278486	0.190138	1.24588e-07		0.618461	-1.22976e-06
0.278687	0.191036	1.34634e-07		0.618436	-1.1004e-06
0.278657	0.190305	1.24588e-07		0.618551	-1.48517e-06
0.278837	0.190482	1.21658e-07		0.618638	-1.65183e-06
0.278805	0.189752	1.18117e-07		0.618748	-1.94369e-06
0.276562	0.201485	1.18117e-07		0.618188	-1.77002e-06
0.276733	0.201653	1.21046e-07		0.6181	-1.52284e-06
0.27712	0.206894	1.47576e-07		0.618505	-7.84621e-07
0.277099	0.206173	2.23623e-07		0.618011	-1.35851e-06
0.277058	0.205453	2.17731e-07		0.617922	-1.23493e-06
0.277027	0.204723	1.82959e-07		0.617596	-1.38498e-06
0.277006	0.203992	2.66089e-07		0.617506	-1.14658e-06
0.276975	0.203271	3.35053e-07		0.617685	-1.54949e-06
0.276934	0.202551	2.43101e-07		0.617784	-1.85244e-06
0.277632	0.215047	1.17537e-07		0.618423	-9.97892e-07
0.277476	0.211415	1.17537e-07		0.616651	-9.66302e-07
0.277384	0.209243	1.46417e-07		0.616674	-1.30884e-06
0.277353	0.208523	2.50152e-07		0.616771	-1.62035e-06
0.277322	0.207792	3.8457e-07		0.616868	-1.81406e-06
0.277301	0.207071	5.10166e-07		0.617092	-1.21561e-06
0.277269	0.206341	6.06239e-07		0.617067	-1.00029e-06
0.277229	0.205621	6.08621e-07		0.617045	-8.43705e-07
0.277197	0.2049	5.87372e-07		0.61726	-1.50551e-06
0.277176	0.204169	6.39852e-07		0.617181	-1.47134e-06
0.277145	0.203439	6.6519e-07		0.617276	-1.64105e-06
0.277104	0.202719	5.69696e-07		0.617916	-1.5892e-06
0.277073	0.201988	3.8399e-07		0.617483	-1.18604e-06
0.277052	0.201267	2.64318e-07		0.618428	-7.67966e-07
0.277021	0.200547	1.67634e-07		0.61791	-1.38947e-06
0.27699	0.199816	1.24588e-07		0.618798	-8.16819e-07
0.277854	0.216666	1.19887e-07		0.6174	-8.09769e-07
0.277616	0.210862	1.42875e-07		0.616747	-1.11856e-06
0.277595	0.210141	3.30352e-07		0.61874	-3.10339e-07
0.277554	0.209411	4.94841e-07		0.618123	-9.83704e-07
0.277523	0.20869	6.26297e-07		0.616044	-1.61478e-06
0.277502	0.207959	7.00573e-07		0.616628	-9.76339e-07
0.27747	0.207229	7.20019e-07		0.616605	-1.17139e-06
0.27744	0.206518	7.15898e-07		0.615879	-1.1217e-06
0.277398	0.205789	7.08236e-07		0.616286	-7.46401e-07
0.277378	0.205068	7.15898e-07		0.616276	-1.07977e-06
0.277346	0.204337	7.31835e-07		0.615844	-1.34163e-06
0.277315	0.203617	7.25331e-07		0.615806	-1.68709e-06
0.277275	0.202896	7.07045e-07		0.61624	-1.51398e-06
0.277253	0.202166	6.72852e-07		0.616337	-1.82281e-06
0.277222	0.201435	6.45743e-07		0.615903	-2.20351e-06
0.277191	0.200715	5.47288e-07		0.615485	-1.31265e-06
0.27716	0.199984	3.58041e-07		0.615449	-1.31517e-06
0.277129	0.199264	1.85309e-07		0.614888	-1.88124e-06
0.278097	0.218285	1.19276e-07		0.615535	-6.93535e-07
0.278004	0.216113	1.16925e-07		0.615584	-1.14008e-06
0.277848	0.212491	1.48767e-07		0.615413	-1.40912e-06
0.277817	0.21176	2.47222e-07		0.615075	-1.09099e-06
0.277786	0.21103	4.25845e-07		0.615016	-1.37263e-06
0.277765	0.210309	6.3866e-07		0.615376	-2.12689e-06
0.277724	0.209579	6.99993e-07		0.61484	-1.5698e-06
0.277693	0.208858	7.08236e-07		0.618302	-1.5539e-07
0.277673	0.208137	7.10586e-07		0.61883	-7.1294e-08
0.277641	0.207407	7.11777e-07		0.617329	-2.29928e-07
0.27761	0.206686	7.02343e-07		0.617504	-6.88497e-07
0.277568	0.205956	6.91719e-07		0.616888	-8.79794e-07
0.277548	0.205235	6.99993e-07		0.616261	-8.497e-07
0.277517	0.204515	7.30064e-07		0.616119	-1.21507e-06
0.277485	0.203784	7.1709e-07		0.617773	-2.20043e-07
0.277444	0.203054	7.00573e-07		0.6183	3.28963e-08
0.277424	0.202333	6.92331e-07		0.618442	9.09998e-09
0.277393	0.201613	6.96452e-07		0.617131	-2.27288e-07
0.277362	0.200892	7.03535e-07		0.61649	-6.25523e-07
0.277341	0.200161	6.51635e-07		0.615148	-1.02405e-06
0.277299	0.199431	5.18988e-07		0.615547	-5.73252e-07
0.277268	0.198711	2.97931e-07		0.615974	-4.67505e-07
0.277237	0.19799	1.18117e-07		0.618556	3.57815e-07
0.278267	0.218452	1.16346e-07		0.618003	1.8081e-07
0.278236	0.217732	1.20467e-07		0.616973	-6.17271e-08
0.278173	0.216281	1.16346e-07		0.615459	-7.73396e-07
0.278142	0.21555	1.38754e-07		0.614657	-1.23442e-06
0.278112	0.21483	1.97705e-07		0.614242	-7.81582e-07
0.27809	0.214109	2.80835e-07		0.617453	9.1728e-07
0.27805	0.213379	3.72207e-07		0.616798	1.03533e-07
0.278018	0.212648	5.17217e-07		0.618123	5.87261e-07
0.277988	0.211928	6.06851e-07		0.614968	-3.64392e-07
0.277966	0.211207	6.75235e-07		0.616147	7.33516e-08
0.277936	0.210486	7.01764e-07		0.616954	3.56395e-07
0.277894	0.209756	6.89948e-07		0.613831	-8.33492e-07
0.277873	0.209025	6.95261e-07		0.613379	-8.12124e-07
0.277842	0.208305	7.20019e-07		0.614605	-1.10049e-06
0.277811	0.207584	7.08236e-07		0.613715	-8.57864e-07
0.277781	0.206854	6.9349e-07		0.61311	-8.10961e-07
0.277749	0.206133	6.92331e-07		0.61419	-1.21685e-06
0.277718	0.205403	7.14739e-07		0.615096	-1.25374e-06
0.277686	0.204672	7.28294e-07		0.614553	-1.19644e-06
0.277656	0.203962	7.07045e-07		0.613294	-9.80606e-07
0.277624	0.203231	7.04114e-07		0.613598	-7.24621e-07
0.277595	0.202511	6.96452e-07		0.615634	-9.97982e-07
0.277563	0.20178	6.87018e-07		0.61606	-5.17018e-07
0.277532	0.20105	7.11197e-07		0.618113	1.37242e-06
0.277511	0.200339	7.06465e-07		0.618678	1.38738e-06
0.27747	0.199609	6.98223e-07		0.618792	1.21048e-06
0.277439	0.198888	6.33959e-07		0.612878	-1.50246e-06
0.277417	0.198157	4.25845e-07		0.61348	-1.28106e-06
0.277387	0.197427	1.58201e-07		0.612488	-1.52644e-06
0.278468	0.21935	1.18696e-07		0.612908	-2.09321e-06
0.278437	0.21862	1.22238e-07		0.613193	-2.07451e-06
0.278406	0.217899	1.21046e-07		0.612247	-2.47128e-06
0.278344	0.216448	1.95354e-07		0.612699	-9.51004e-07
0.278313	0.215728	3.71015e-07		0.614015	-1.30656e-06
0.278281	0.214997	4.80095e-07		0.614464	-9.87766e-07
0.278261	0.214276	5.97417e-07		0.615021	-1.78519e-06
0.27822	0.213546	6.75814e-07		0.614375	-1.11599e-06
0.278188	0.212826	7.08236e-07		0.614286	-1.80127e-06
0.278169	0.212105	6.68731e-07		0.613593	-2.31015e-06
0.278137	0.211374	6.81126e-07		0.613882	-1.92631e-06
0.278106	0.210644	6.83477e-07		0.612546	-2.07206e-06
0.278065	0.209934	6.84668e-07		0.61333	-2.73389e-06
0.278044	0.209203	6.97643e-07		0.613755	-2.3007e-06
0.278012	0.208472	7.14739e-07		0.613234	-1.4084e-06
0.277981	0.207752	7.25331e-07		0.612709	-1.51752e-06
0.27795	0.207021	7.02343e-07		0.612954	-1.22336e-06
0.27792	0.206311	6.96452e-07		0.614652	-1.59486e-06
0.277888	0.20558	7.17669e-07		0.614541	-1.22447e-06
0.277857	0.20485	7.30064e-07		0.614985	-1.65046e-06
0.277837	0.204129	7.10586e-07		0.61402	-2.54695e-06
0.277795	0.203399	6.99382e-07		0.614298	-1.47288e-06
0.277765	0.202678	6.94102e-07		0.614444	-1.56332e-06
0.277733	0.201958	6.86439e-07		0.620501	-1.09438e-06
0.277712	0.201227	7.10006e-07		0.62108	-1.57954e-06
0.277681	0.200496	7.08236e-07		0.620977	-1.20076e-06
0.27764	0.199776	7.14127e-07		0.620075	-8.81601e-07
0.277609	0.199056	7.10586e-07		0.620023	-1.32593e-06
0.277588	0.198335	6.85248e-07		0.620477	-1.18407e-06
0.277556	0.197605	4.80095e-07		0.620967	-1.23191e-06
0.277525	0.196874	2.18922e-07		0.619975	-1.131e-06
0.277495	0.196153	1.32863e-07		0.620461	-1.04478e-06
0.278607	0.218798	1.15766e-07		0.620956	-1.06708e-06
0.278586	0.218067	1.20467e-07		0.619506	-1.99103e-06
0.278545	0.217347	1.45805e-07		0.619002	-1.45123e-06
0.278514	0.216616	3.5627e-07		0.619543	-1.59884e-06
0.278484	0.215895	5.479e-07		0.61909	-1.54751e-06
0.278462	0.215175	6.24526e-07		0.619655	-1.63482e-06
0.278431	0.214444	6.69343e-07		0.620126	-1.47984e-06
0.27839	0.213724	6.83477e-07		0.619766	-1.79875e-06
0.278359	0.212994	6.6519e-07		0.619201	-1.70871e-06
0.278338	0.212263	6.56947e-07		0.619312	-2.00628e-06
0.278308	0.211552	6.87018e-07		0.620603	-1.29591e-06
0.278276	0.210822	6.9349e-07		0.620706	-1.46346e-06
0.278245	0.210101	7.07045e-07		0.621182	-9.66264e-07
0.278214	0.209371	7.05886e-07		0.621284	-1.40893e-06
0.278182	0.20864	7.04114e-07		0.620237	-1.68589e-06
0.278152	0.20793	7.27102e-07		0.620817	-1.61379e-06
0.27813	0.207199	7.10586e-07		0.620348	-1.8013e-06
0.27809	0.206469	7.09427e-07		0.621327	-4.81857e-07
0.278059	0.205748	7.20019e-07		0.619962	-7.9734e-07
0.278028	0.205028	7.20631e-07		0.620458	-9.08457e-07
0.278006	0.204297	7.04114e-07		0.619468	-1.01586e-06
0.277966	0.203577	6.87018e-07		0.618946	-9.81879e-07
0.277934	0.202846	6.89948e-07		0.620145	-6.54816e-07
0.277903	0.202126	6.97032e-07		0.620824	-6.79584e-07
0.277883	0.201395	7.27102e-07		0.621277	-7.35625e-08
0.277851	0.200674	7.04114e-07		0.620335	-1.72426e-07
0.277811	0.199954	7.07045e-07		0.618944	-1.09665e-06
0.277789	0.199223	7.05306e-07		0.619469	-1.15277e-06
0.277758	0.198503	7.07045e-07		0.61947	-1.17508e-06
0.277727	0.197772	6.87018e-07		0.619966	-9.87203e-07
0.277696	0.197052	5.2665e-07		0.618952	-1.1112e-06
0.277664	0.196321	2.89657e-07		0.618897	-9.71126e-07
0.277634	0.195601	1.26939e-07		0.621496	-1.015e-06
0.278809	0.219696	1.16925e-07		0.622035	-1.5572e-06
0.278777	0.218965	1.2813e-07		0.621393	-3.98863e-07
0.278756	0.218234	1.2755e-07		0.621832	-8.24909e-07
0.278715	0.217524	2.16572e-07		0.622862	-1.06346e-06
0.278685	0.216794	4.79484e-07		0.622173	-9.44886e-08
0.278653	0.216063	6.12742e-07		0.621726	2.00084e-07
0.278633	0.215342	7.16478e-07		0.622522	-6.68773e-07
0.278601	0.214612	7.68957e-07		0.622954	1.00004e-07
0.27856	0.213892	7.25911e-07		0.623398	-2.88912e-07
0.27854	0.213171	6.86439e-07		0.621505	-1.2449e-06
0.278508	0.21244	6.9291e-07		0.622137	-9.06615e-07
0.278478	0.21172	7.11777e-07		0.623085	-7.48105e-07
0.278446	0.210989	6.99382e-07		0.622549	-9.98671e-07
0.278415	0.210269	6.92331e-07		0.623334	3.95719e-07
0.278384	0.209548	6.97643e-07		0.621607	-1.3611e-06
0.278353	0.208818	7.24752e-07		0.622237	-1.0842e-06
0.278321	0.208087	7.30064e-07		0.623308	-8.34295e-07
0.278291	0.207367	7.25331e-07		0.622771	-1.01398e-06
0.278259	0.206646	7.28294e-07		0.623554	2.75797e-07
0.278229	0.205926	7.20019e-07		0.621601	-9.27008e-07
0.278208	0.205195	7.05306e-07		0.621824	-9.11555e-07
0.278177	0.204464	6.96452e-07		0.621918	-1.7102e-06
0.278136	0.203744	6.82897e-07		0.622366	-1.69803e-06
0.278105	0.203024	6.85248e-07		0.622573	-1.19942e-06
0.278083	0.202293	7.14127e-07		0.621797	-1.23705e-06
0.278052	0.201572	7.24172e-07		0.621377	-1.42656e-06
0.278021	0.200842	7.04114e-07		0.622311	-1.38288e-06
0.27798	0.200112	7.08236e-07		0.621891	-1.2745e-06
0.27796	0.199401	7.02343e-07		0.623109	-9.87693e-07
0.277928	0.19867	6.98802e-07		0.622909	-1.18282e-06
0.277897	0.19795	6.97032e-07		0.623299	3.43668e-07
0.277876	0.197219	6.71114e-07		0.623483	-4.14691e-07
0.277835	0.196489	5.30192e-07		0.623656	-2.27759e-07
0.277804	0.195778	3.16797e-07		0.623291	-9.02855e-07
0.277773	0.195048	1.31091e-07		0.622868	-1.10524e-06
0.278958	0.219142	1.21658e-07		0.623249	-7.81582e-07
0.278885	0.217682	2.87306e-07		0.622827	-1.04993e-06
0.278855	0.216961	5.51409e-07		0.623664	-1.28208e-07
0.278833	0.21624	6.49864e-07		0.623672	-1.2972e-07
0.278803	0.21552	7.15319e-07		0.62374	-3.25229e-07
0.278772	0.214789	8.43233e-07		0.623503	3.11725e-07
0.27874	0.214059	8.09041e-07		0.619109	4.77112e-07
0.278709	0.213338	7.11777e-07		0.619355	-4.31107e-07
0.278679	0.212618	7.02923e-07		0.61966	1.36155e-07
0.278647	0.211887	6.99382e-07		0.619845	-3.54539e-07
0.278626	0.211166	6.99993e-07		0.62006	-7.00649e-09
0.278586	0.210436	6.79935e-07		0.620216	-9.28625e-09
0.278554	0.209706	6.89369e-07		0.620215	3.32143e-07
0.278524	0.208995	7.52441e-07		0.62077	6.19936e-07
0.278502	0.208264	8.06691e-07		0.62125	8.64013e-08
0.278461	0.207544	7.51282e-07		0.621346	8.59452e-07
0.27843	0.206814	7.12968e-07		0.621071	5.76928e-07
0.278399	0.206083	7.31835e-07		0.620804	1.35495e-06
0.278378	0.205372	7.22981e-07		0.621368	2.15006e-06
0.278347	0.204642	6.98223e-07		0.621616	9.58237e-07
0.278306	0.203912	6.77005e-07		0.621922	1.3867e-06
0.278285	0.203191	7.11777e-07		0.621838	1.11706e-06
0.278254	0.20246	7.18249e-07		0.622117	6.59658e-07
0.278223	0.20174	7.14127e-07		0.622311	1.4975e-06
0.278192	0.201019	7.02343e-07		0.622087	7.61747e-07
0.278161	0.200289	6.98223e-07		0.622431	4.26782e-07
0.27813	0.199568	6.89369e-07		0.623048	1.11293e-06
0.278098	0.198838	7.01152e-07		0.622632	1.15406e-06
0.278068	0.198117	7.01152e-07		0.622932	1.20414e-06
0.278046	0.197396	7.07045e-07		0.622396	6.33298e-07
0.278005	0.196666	6.82285e-07		0.622451	7.78344e-07
0.277974	0.195936	5.35504e-07		0.622602	7.04991e-07
0.277944	0.195215	2.77294e-07		0.623041	7.27212e-07
0.277922	0.194494	1.35213e-07		0.623195	4.23375e-07
0.279097	0.21858	2.23623e-07		0.622755	6.97458e-07
0.279056	0.217859	3.90462e-07		0.62335	5.2221e-07
0.279024	0.217129	5.75009e-07		0.623149	5.48548e-07
0.279004	0.216408	6.72852e-07		0.622755	3.71252e-07
0.278973	0.215677	7.26523e-07		0.619673	4.55285e-07
0.278942	0.214957	7.55402e-07		0.619513	1.00015e-06
0.278911	0.214236	7.63645e-07		0.620238	1.44638e-06
0.278879	0.213506	6.91719e-07		0.620231	1.1521e-06
0.278849	0.212785	7.05306e-07		0.620486	1.13548e-06
0.278817	0.212055	7.89015e-07		0.620734	1.94741e-06
0.278796	0.211334	7.60715e-07		0.620782	1.0911e-06
0.278755	0.210614	7.74269e-07		0.621298	1.74297e-06
0.278725	0.209883	7.99028e-07		0.621864	1.16533e-06
0.278693	0.209163	7.54211e-07		0.622017	9.76481e-07
0.278672	0.208432	7.2121e-07		0.622169	8.13371e-07
0.278632	0.207712	5.71467e-07		0.622363	5.62361e-07
0.2786	0.206992	4.84216e-07		0.621371	1.28044e-06
0.278579	0.206261	5.57301e-07		0.621524	1.20456e-06
0.278548	0.20553	6.22176e-07		0.621707	9.23704e-07
0.278518	0.204809	7.2121e-07		0.619262	9.47094e-07
0.278476	0.20408	7.27102e-07		0.619728	1.78579e-06
0.278456	0.203369	7.01152e-07		0.620233	1.60383e-06
0.278424	0.202638	7.08236e-07		0.61915	1.58074e-06
0.278393	0.201908	7.07045e-07		0.619729	1.67208e-06
0.278362	0.201187	6.97032e-07		0.619729	1.52384e-06
0.278331	0.200457	7.01152e-07		0.620306	1.72554e-06
0.2783	0.199746	7.02923e-07		0.620063	7.0072e-07
0.278269	0.199016	7.07656e-07		0.62048	8.53304e-07
0.278248	0.198285	7.05886e-07		0.620599	6.76635e-07
0.278216	0.197554	7.02343e-07		0.620831	9.65159e-07
0.278176	0.196844	7.15898e-07		0.620879	1.01921e-06
0.278144	0.196114	6.68731e-07		0.620999	6.32404e-07
0.278124	0.195393	4.72433e-07		0.62112	7.55902e-07
0.278092	0.194662	2.52534e-07		0.61367	-1.45018e-06
0.278052	0.193932	1.21046e-07		0.613584	-1.20955e-06
0.279226	0.218027	5.03663e-07		0.613806	-5.72193e-07
0.279205	0.217296	6.25717e-07		0.613146	-7.67813e-07
0.279174	0.216586	7.03535e-07		0.61413	-1.40927e-06
0.279143	0.215855	7.30064e-07		0.614591	-1.43352e-06
0.279122	0.215124	6.9349e-07		0.614201	-1.17665e-06
0.279081	0.214404	7.02343e-07		0.614323	-5.73561e-07
0.27905	0.213674	7.8074e-07		0.615531	-2.30163e-06
0.27902	0.212963	7.13547e-07		0.615107	-1.54962e-06
0.278998	0.212232	7.87824e-07		0.614776	-1.48029e-06
0.278967	0.211502	8.98674e-07		0.615229	-1.02358e-06
0.278925	0.210782	7.44198e-07		0.616228	-1.79928e-06
0.278895	0.210051	5.31384e-07		0.616326	-2.75975e-06
0.278874	0.20933	2.89657e-07		0.615687	-1.89868e-06
0.278843	0.20861	2.45452e-07		0.615852	-1.64845e-06
0.278801	0.20788	2.61356e-07		0.617376	-1.96319e-06
0.278771	0.207159	2.1068e-07		0.617523	-2.23264e-06
0.278749	0.206428	2.71981e-07		0.616965	-2.29871e-06
0.278718	0.205708	2.92039e-07		0.616434	-1.69903e-06
0.278688	0.204987	5.00733e-07		0.617081	-1.07581e-06
0.278657	0.204257	7.29453e-07		0.616655	-1.65644e-06
0.278626	0.203526	7.35956e-07		0.617197	-2.50282e-06
0.278594	0.202806	7.07656e-07		0.616769	-1.30436e-06
0.278564	0.202085	7.1944e-07		0.617929	-2.21189e-06
0.278542	0.201354	7.05306e-07		0.618078	-2.78388e-06
0.278501	0.200634	7.08815e-07		0.617973	-2.27292e-06
0.278469	0.199904	7.02343e-07		0.618336	-2.15235e-06
0.27844	0.199183	6.95261e-07		0.618483	-2.42041e-06
0.278418	0.198462	7.04114e-07		0.619458	-2.11875e-06
0.278387	0.197732	6.94681e-07		0.618897	-2.30129e-06
0.278347	0.197012	7.13547e-07		0.619041	-2.80626e-06
0.278315	0.196281	7.09427e-07		0.618629	-2.65805e-06
0.278294	0.19556	6.23946e-07		0.619225	-2.52871e-06
0.278263	0.19484	4.34088e-07		0.619877	-2.31264e-06
0.278222	0.19411	1.78839e-07		0.619977	-4.61337e-06
0.279375	0.217474	6.64031e-07		0.620441	-2.17448e-06
0.279345	0.216753	7.11777e-07		0.620718	6.6065e-07
0.279313	0.216023	6.85827e-07		0.62091	-1.70561e-06
0.279292	0.215302	6.96452e-07		0.620694	-1.73703e-06
0.279252	0.214582	6.94102e-07		0.620805	-2.10676e-06
0.279221	0.213851	7.90174e-07		0.621004	-1.68676e-06
0.279189	0.213121	7.91365e-07		0.621241	6.89684e-07
0.279168	0.2124	6.19214e-07		0.621185	-1.60364e-06
0.279137	0.211679	6.06851e-07		0.621472	-1.53564e-06
0.279096	0.210949	3.15027e-07		0.621748	5.31219e-07
0.279064	0.210229	1.78259e-07		0.621427	6.40801e-07
0.279014	0.208777	1.73526e-07		0.621566	-1.518e-06
0.278972	0.208057	1.94163e-07		0.622108	4.14605e-07
0.278951	0.207326	1.62901e-07		0.621987	-1.21062e-06
0.27892	0.206606	2.43101e-07		0.62225	5.37995e-07
0.278889	0.205875	2.33668e-07		0.621879	4.29183e-07
0.278857	0.205145	2.79644e-07		0.621613	5.41534e-07
0.278827	0.204434	5.07784e-07		0.621742	-1.47298e-06
0.278796	0.203704	7.65415e-07		0.622113	-1.20655e-06
0.278765	0.202983	7.1709e-07		0.622289	-1.29223e-06
0.278733	0.202253	6.92331e-07		0.622279	9.41753e-07
0.278712	0.201522	6.94102e-07		0.622407	-1.18849e-06
0.278672	0.200812	6.87018e-07		0.623317	-8.36699e-07
0.27864	0.200081	6.91139e-07		0.622459	-8.78667e-07
0.278619	0.19935	6.95261e-07		0.623017	-1.32989e-06
0.278588	0.19863	7.02923e-07		0.623751	1.13414e-07
0.278557	0.197899	7.01152e-07		0.623808	-3.55369e-07
0.278516	0.197179	7.05886e-07		0.62359	4.07609e-07
0.278496	0.196458	7.04694e-07		0.62383	3.61204e-07
0.278464	0.195728	6.95872e-07		0.62295	3.83395e-07
0.278433	0.195007	6.03309e-07		0.622556	4.45269e-07
0.278402	0.194277	3.69245e-07		0.623289	8.8074e-07
0.278371	0.193556	1.55239e-07		0.622751	7.14224e-07
0.279494	0.2162	7.07045e-07		0.623508	-8.86359e-07
0.279462	0.21547	7.34185e-07		0.624016	-3.46215e-07
0.279422	0.214739	7.28294e-07		0.62266	-1.17364e-06
0.279391	0.214029	7.28873e-07		0.624026	7.65338e-08
0.27937	0.213298	8.80967e-07		0.622876	4.94593e-07
0.279339	0.212577	7.12968e-07		0.623208	-9.89793e-07
0.279307	0.211847	3.35664e-07		0.623165	7.39963e-07
0.279266	0.211117	1.52309e-07		0.623911	7.08575e-07
0.279245	0.210406	1.94743e-07		0.623577	6.81513e-07
0.279214	0.209675	1.48767e-07		0.623718	-8.33843e-07
0.279182	0.208945	2.53694e-07		0.619824	-1.90135e-06
0.279143	0.208225	3.30352e-07		0.621362	-1.57075e-06
0.279121	0.207494	2.96739e-07		0.620426	-2.11071e-06
0.27909	0.206773	3.19727e-07		0.622835	-1.07481e-06
0.27906	0.206053	2.63739e-07		0.623379	-8.8026e-07
0.279038	0.205322	2.24235e-07		0.621918	-1.43152e-06
0.278997	0.204602	2.56656e-07		0.622464	-1.22518e-06
0.278966	0.203871	5.2253e-07		0.620981	-1.57917e-06
0.278935	0.203141	7.45969e-07		0.620089	-1.57873e-06
0.278914	0.20243	6.82285e-07		0.621537	-1.46557e-06
0.278883	0.201699	6.92331e-07		0.622094	-1.32953e-06
0.278841	0.20097	6.89948e-07		0.623009	-9.9775e-07
0.278811	0.200249	6.89369e-07		0.623548	-6.62743e-07
0.278789	0.199528	7.00573e-07		0.623968	-9.60078e-07
0.278758	0.198798	7.08236e-07		0.621198	-1.38396e-06
0.278728	0.198077	7.02923e-07		0.621753	-1.26253e-06
0.278687	0.197347	7.02923e-07		0.620643	-1.45593e-06
0.278666	0.196626	7.07656e-07		0.620859	-1.24602e-06
0.278635	0.195906	7.04114e-07		0.621948	-1.06449e-06
0.278603	0.195175	6.55756e-07		0.621415	-1.16206e-06
0.278572	0.194455	5.39046e-07		0.622639	-1.3348e-06
0.278541	0.193724	2.58427e-07		0.623179	-1.41362e-06
0.27851	0.192994	1.252e-07		0.622287	-9.83495e-07
0.278479	0.192283	1.18117e-07		0.623716	-1.01015e-06
0.279633	0.215647	7.40657e-07		0.622477	-1.73681e-06
0.279592	0.214917	7.31835e-07		0.623239	-1.74418e-06
0.27956	0.214187	7.08236e-07		0.618888	-1.59529e-06
0.27954	0.213466	8.67412e-07		0.618424	-1.45127e-06
0.279508	0.212735	7.30644e-07		0.619148	-1.36925e-06
0.279478	0.212025	1.92972e-07		0.619486	-1.73208e-06
0.279447	0.211294	1.16346e-07		0.62422	-1.72528e-07
0.279415	0.210564	1.59971e-07		0.624459	-1.9852e-07
0.279385	0.209843	2.74331e-07		0.617313	-1.66472e-06
0.279353	0.209113	4.34699e-07		0.617821	-1.22069e-06
0.279323	0.208402	4.61228e-07		0.618678	-9.07598e-07
0.279292	0.207672	3.65124e-07		0.618218	-9.95944e-07
0.27926	0.206941	2.61356e-07		0.624347	3.06123e-07
0.279229	0.206221	2.1303e-07		0.61975	-1.33289e-06
0.279208	0.2055	2.31318e-07		0.61941	-1.17327e-06
0.279167	0.20477	2.59586e-07		0.618698	-1.27475e-06
0.279136	0.204049	4.01087e-07		0.620305	-1.24945e-06
0.279115	0.203318	7.57752e-07		0.619967	-1.02734e-06
0.279084	0.202588	6.88789e-07		0.620522	-1.03403e-06
0.279053	0.201867	6.95261e-07		0.623966	-1.02921e-06
0.279012	0.201147	7.07045e-07		0.624206	-7.95193e-07
0.278991	0.200426	7.11777e-07		0.624696	-9.24361e-08
0.27896	0.199696	7.10586e-07		0.616664	-2.01342e-06
0.278928	0.198965	7.12356e-07		0.615282	-7.6617e-07
0.278897	0.198245	7.09427e-07		0.613867	-1.94499e-07
0.278867	0.197524	7.07045e-07		0.623992	6.53784e-07
0.278835	0.196794	7.14739e-07		0.623	8.05809e-07
0.278805	0.196073	7.05886e-07		0.6218	7.38423e-07
0.278784	0.195342	7.08236e-07		0.622605	4.69568e-07
0.278743	0.194632	6.65801e-07		0.622244	4.7554e-07
0.278712	0.193902	3.98157e-07		0.623556	8.42367e-07
0.27868	0.193171	1.67055e-07		0.616016	-8.03935e-07
0.278659	0.19245	1.299e-07		0.617329	-9.90096e-07
0.279762	0.215085	7.02343e-07		0.614454	-5.03246e-07
0.279741	0.214364	7.06465e-07		0.614979	-6.84487e-07
0.27971	0.213643	8.09652e-07		0.615499	-6.86907e-07
0.279679	0.212913	7.99607e-07		0.622686	7.76021e-07
0.279648	0.212182	2.99702e-07		0.621995	6.99827e-07
0.279617	0.211462	1.8238e-07		0.623124	7.0029e-07
0.279586	0.210741	3.28581e-07		0.614464	-5.70228e-07
0.279554	0.210011	5.95647e-07		0.6242	6.36886e-07
0.279524	0.20929	4.73012e-07		0.617712	-5.91199e-07
0.279492	0.20856	2.09489e-07		0.623551	5.83651e-07
0.279462	0.207839	1.75876e-07		0.61688	-6.31002e-07
0.279431	0.207119	1.44034e-07		0.615189	-4.7138e-07
0.279409	0.206388	1.87692e-07		0.62219	6.40475e-07
0.279379	0.205667	3.14415e-07		0.615709	-4.95795e-07
0.279337	0.204937	5.11325e-07		0.616361	-6.47306e-07
0.279306	0.204217	5.92684e-07		0.622755	8.01473e-07
0.279285	0.203496	7.14739e-07		0.617345	-6.70878e-07
0.279254	0.202765	6.26297e-07		0.623327	9.02114e-07
0.279222	0.202035	6.77005e-07		0.623979	5.48455e-07
0.279182	0.201315	6.97032e-07		0.61801	-7.5842e-07
0.279161	0.200584	6.98223e-07		0.622384	7.05868e-07
0.27913	0.199873	7.04694e-07		0.624406	6.19913e-07
0.279099	0.199143	7.05306e-07		0.6154	-2.49624e-07
0.279077	0.198412	7.1886e-07		0.616704	-3.77003e-07
0.279037	0.197692	6.98223e-07		0.616052	-2.73799e-07
0.279006	0.196961	7.11777e-07		0.622959	8.1485e-07
0.278975	0.196251	7.06465e-07		0.62397	7.18671e-07
0.278954	0.19552	6.99993e-07		0.618392	-5.31585e-07
0.278913	0.19479	7.08815e-07		0.618774	-2.52328e-07
0.278881	0.194069	5.8148e-07		0.619047	-7.29035e-07
0.27885	0.193339	3.2739e-07		0.619351	-3.93266e-07
0.27883	0.192628	1.64092e-07		0.619669	-7.86923e-07
0.278798	0.191897	1.2755e-07		0.619928	-5.22726e-07
0.279911	0.214531	7.08236e-07		0.619625	-2.34626e-07
0.27988	0.213811	7.65415e-07		0.62019	-3.48318e-07
0.279849	0.21309	8.99254e-07		0.620225	-7.81001e-07
0.279828	0.212359	7.34765e-07		0.620486	-5.41418e-07
0.279787	0.211639	5.39625e-07		0.621077	-1.01717e-06
0.279756	0.210909	5.23109e-07		0.621609	-9.75795e-07
0.279724	0.210178	7.48931e-07		0.622139	-9.58189e-07
0.279704	0.209467	6.73464e-07		0.621287	-8.09277e-07
0.279663	0.208737	2.15381e-07		0.620782	-7.7552e-07
0.279601	0.207286	1.57621e-07		0.622667	-1.08886e-06
0.27958	0.206555	3.52149e-07		0.620993	-5.77559e-07
0.27955	0.205845	4.70662e-07		0.621498	-6.89944e-07
0.279508	0.205115	5.40817e-07		0.621818	-8.56537e-07
0.279487	0.204384	6.43393e-07		0.622028	-7.69175e-07
0.279455	0.203663	4.6477e-07		0.622348	-8.799e-07
0.279424	0.202933	4.63579e-07		0.620699	-3.9574e-07
0.279393	0.202213	6.19794e-07		0.621204	-4.91888e-07
0.279363	0.201492	6.77005e-07		0.621707	-6.27764e-07
0.279331	0.200761	6.91139e-07		0.622259	-7.46764e-07
0.279301	0.200041	7.07656e-07		0.621896	-6.11348e-07
0.279269	0.199311	7.11777e-07		0.622579	-8.25945e-07
0.279238	0.19859	7.02923e-07		0.62245	-7.61457e-07
0.279208	0.197869	7.10006e-07		0.620901	-3.38717e-07
0.279176	0.197139	7.05306e-07		0.620393	-2.54006e-07
0.279155	0.196408	7.11777e-07		0.621406	-4.46139e-07
0.279124	0.195687	6.98802e-07		0.621103	-2.9626e-07
0.279084	0.194967	7.04114e-07		0.622087	-6.17044e-07
0.279052	0.194237	6.58138e-07		0.62264	-8.42995e-07
0.279031	0.193516	4.85408e-07		0.621595	-4.23322e-07
0.278999	0.192786	2.84376e-07		0.622277	-5.8761e-07
0.278969	0.192065	1.46997e-07		0.621784	-4.27287e-07
0.278906	0.190614	1.18117e-07		0.624455	-6.65076e-07
0.280019	0.213258	8.13774e-07		0.6249	-2.09514e-07
0.279998	0.212527	8.70374e-07		0.624752	4.25195e-07
0.279957	0.211807	8.29099e-07		0.623183	-7.73649e-07
0.279926	0.211087	7.7604e-07		0.623699	-1.03104e-06
0.279905	0.210356	8.25557e-07		0.624214	-8.24562e-07
0.279875	0.209635	7.5009e-07		0.624656	-4.50002e-07
0.279833	0.208905	3.04402e-07		0.625106	-1.35183e-07
0.279802	0.208185	1.80609e-07		0.622898	-8.73366e-07
0.279781	0.207464	3.35664e-07		0.623354	-7.0193e-07
0.27975	0.206733	5.00733e-07		0.624574	-8.15652e-07
0.279719	0.206003	4.19374e-07		0.623129	-9.40821e-07
0.279678	0.205283	2.84376e-07		0.623788	-1.40427e-06
0.279656	0.204552	2.92619e-07		0.624411	-8.52069e-07
0.279626	0.203831	2.06527e-07		0.624937	-1.01806e-06
0.279594	0.203111	4.58266e-07		0.625298	-9.13635e-08
0.279563	0.20238	6.60489e-07		0.625487	1.71209e-07
0.279533	0.20166	6.88789e-07		0.62336	-1.12912e-06
0.279501	0.200939	6.98223e-07		0.62281	-8.19226e-07
0.279471	0.200209	7.05306e-07		0.623886	-4.74276e-07
0.27945	0.199488	7.08815e-07		0.623866	-7.04746e-07
0.279409	0.198758	6.97032e-07		0.625382	-4.69873e-07
0.279377	0.198027	7.06465e-07		0.624372	-1.13719e-06
0.279347	0.197317	7.02343e-07		0.623002	-1.09395e-06
0.279325	0.196586	7.10586e-07		0.624879	-9.90762e-07
0.279294	0.195865	6.96452e-07		0.625353	-3.03096e-07
0.279253	0.195135	7.04114e-07		0.625828	-3.37531e-07
0.279222	0.194405	6.94102e-07		0.623553	-1.60662e-06
0.279202	0.193694	5.77939e-07		0.624314	-1.39321e-06
0.27917	0.192963	3.69245e-07		0.625405	-5.91171e-07
0.279139	0.192233	1.68825e-07		0.625059	-8.29667e-07
0.279045	0.190061	1.15766e-07		0.625586	-5.05545e-07
0.279016	0.189341	1.16925e-07		0.622767	-5.54163e-07
0.280168	0.212705	5.69696e-07		0.623257	-1.17672e-06
0.280127	0.211975	5.23721e-07		0.625934	-6.90447e-07
0.280097	0.211254	4.88917e-07		0.626304	8.58342e-08
0.280076	0.210523	3.68665e-07		0.615743	-3.75862e-08
0.280044	0.209803	1.99476e-07		0.616396	-3.44469e-08
0.280004	0.209083	1.55239e-07		0.617047	-2.69463e-08
0.279983	0.208352	2.79644e-07		0.617361	-1.73631e-07
0.279951	0.207621	4.31737e-07		0.617802	-3.40626e-07
0.279921	0.206911	4.05207e-07		0.618152	-1.40641e-07
0.279889	0.20618	1.90622e-07		0.617376	-1.11901e-08
0.279859	0.20546	1.38143e-07		0.617596	-5.49456e-08
0.279796	0.203999	2.31318e-07		0.616088	1.40436e-07
0.279765	0.203278	5.77359e-07		0.616738	1.72471e-07
0.279744	0.202557	6.99993e-07		0.617392	7.16081e-08
0.279702	0.201827	7.04114e-07		0.617034	1.29227e-07
0.279672	0.201107	7.1709e-07		0.617948	4.4416e-08
0.279641	0.200376	7.14127e-07		0.618502	-1.01756e-08
0.27962	0.199645	7.05306e-07		0.619062	-9.77011e-08
0.279579	0.198935	6.95872e-07		0.61762	1.34923e-07
0.279548	0.198205	7.00573e-07		0.616674	2.48968e-07
0.279527	0.197484	6.86439e-07		0.617261	2.24795e-07
0.279495	0.196753	7.00573e-07		0.618129	9.34924e-08
0.279465	0.196033	7.03535e-07		0.61866	5.25708e-08
0.279423	0.195313	7.02923e-07		0.617507	2.98609e-07
0.279403	0.194582	7.03535e-07		0.617847	1.85469e-07
0.279371	0.193851	6.60489e-07		0.618074	4.06455e-07
0.279341	0.193131	4.48253e-07		0.618291	1.15568e-07
0.27931	0.19241	1.72946e-07		0.618823	1.47504e-07
0.279216	0.190229	1.19276e-07		0.619237	-2.46698e-08
0.280298	0.212152	2.34248e-07		0.619855	-1.45927e-07
0.280276	0.211421	1.60551e-07		0.619523	3.67244e-08
0.280246	0.210701	1.24009e-07		0.619801	8.6951e-08
0.280215	0.20997	1.42296e-07		0.619194	2.45358e-07
0.280174	0.20925	1.89431e-07		0.62006	-7.979e-08
0.280153	0.208529	2.59006e-07		0.620597	-1.98555e-07
0.280122	0.207799	3.03211e-07		0.6208	-1.46056e-07
0.28009	0.207068	2.03017e-07		0.620342	-6.54697e-08
0.280029	0.205617	1.16346e-07		0.622666	6.21702e-07
0.279997	0.204907	1.41684e-07		0.622947	4.21517e-07
0.279967	0.204176	3.91653e-07		0.623381	7.20085e-07
0.279935	0.203446	6.6696e-07		0.623532	6.58663e-07
0.279914	0.202725	7.07045e-07		0.624064	7.44506e-07
0.279873	0.201995	7.08815e-07		0.624499	4.75598e-07
0.279843	0.201284	7.20631e-07		0.622745	5.75032e-07
0.279821	0.200554	7.15319e-07		0.623229	6.16058e-07
0.27979	0.199823	7.08236e-07		0.624593	7.72133e-07
0.279749	0.199103	6.98802e-07		0.623915	8.38428e-07
0.279718	0.198372	7.02923e-07		0.625038	5.03876e-07
0.279697	0.197651	6.89948e-07		0.624545	6.78457e-07
0.279666	0.196931	6.94681e-07		0.623652	7.63118e-07
0.279635	0.1962	7.02923e-07		0.624075	5.17687e-07
0.279593	0.19547	7.01764e-07		0.623933	9.78777e-07
0.279573	0.194749	7.1709e-07		0.623372	6.80182e-07
0.279541	0.194029	6.81126e-07		0.623975	9.65433e-07
0.279511	0.193308	5.5083e-07		0.621291	-2.78853e-07
0.27948	0.192578	2.4426e-07		0.624155	1.16108e-06
0.280385	0.210148	1.38754e-07		0.624497	6.67114e-07
0.280354	0.209417	1.57621e-07		0.62499	4.76023e-07
0.280323	0.208697	2.26585e-07		0.624528	9.45285e-07
0.280292	0.207966	1.91813e-07		0.624559	9.93963e-07
0.280168	0.205075	2.21884e-07		0.625095	7.66547e-07
0.280137	0.204344	5.55562e-07		0.625129	7.31702e-07
0.280116	0.203623	6.9291e-07		0.625222	1.16407e-06
0.280085	0.202903	7.04694e-07		0.625691	9.56485e-07
0.280044	0.202173	7.04694e-07		0.625881	1.124e-06
0.280022	0.201442	6.9056e-07		0.610871	-1.03172e-06
0.279991	0.200721	7.03535e-07		0.610817	-1.02389e-06
0.27996	0.200001	7.09427e-07		0.610924	-1.09517e-06
0.279919	0.199271	7.05306e-07		0.610506	-8.14179e-07
0.279899	0.19855	6.98802e-07		0.610977	-1.35716e-06
0.279867	0.197819	7.06465e-07		0.610311	-1.90993e-06
0.279836	0.197099	6.99382e-07		0.610644	-1.50924e-06
0.279805	0.196378	7.04694e-07		0.611626	-1.89906e-06
0.279774	0.195648	6.97643e-07		0.611177	-1.10101e-06
0.279743	0.194927	7.02343e-07		0.611288	-7.84623e-07
0.279712	0.194197	6.89948e-07		0.611362	-1.07752e-06
0.279681	0.193466	6.32189e-07		0.611598	-1.09599e-06
0.27966	0.192755	3.86953e-07		0.611581	-1.54625e-06
0.279619	0.192025	1.55239e-07		0.611379	-1.53289e-06
0.279587	0.191295	1.18696e-07		0.610827	-1.55639e-06
0.279567	0.190574	1.252e-07		0.611006	-1.47336e-06
0.279535	0.189843	1.17537e-07		0.611418	-1.50193e-06
0.280555	0.210316	1.299e-07		0.610866	-9.53757e-07
0.280524	0.209595	1.53468e-07		0.611607	-1.29898e-06
0.280493	0.208865	3.8164e-07		0.611028	-1.18577e-06
0.280463	0.208144	2.64898e-07		0.611295	-1.10349e-06
0.280431	0.207414	1.20467e-07		0.611735	-6.90946e-07
0.280369	0.205963	1.22817e-07		0.612153	-8.30206e-07
0.280338	0.205242	3.47448e-07		0.612277	-1.39501e-06
0.280307	0.204522	6.52827e-07		0.612926	-9.61178e-07
0.280286	0.203791	7.16478e-07		0.613253	-8.45755e-07
0.280254	0.20306	6.99382e-07		0.612603	-1.62306e-06
0.280214	0.20234	7.08815e-07		0.611782	-8.22084e-07
0.280192	0.201619	6.92331e-07		0.61193	-1.82759e-06
0.280161	0.200889	6.91139e-07		0.611981	-1.41979e-06
0.280131	0.200168	6.98223e-07		0.612181	-1.2739e-06
0.280089	0.199438	7.02343e-07		0.612029	-8.79491e-07
0.280069	0.198727	7.02923e-07		0.612417	-1.08943e-06
0.280038	0.197997	7.08815e-07		0.613581	-5.05651e-07
0.280007	0.197266	7.05886e-07		0.611786	-1.00137e-06
0.279975	0.196546	7.13547e-07		0.613115	-4.79758e-07
0.279944	0.195815	6.98223e-07		0.612786	-9.71387e-07
0.279913	0.195095	6.98802e-07		0.611907	-9.38422e-07
0.279882	0.194374	7.08815e-07		0.60893	-1.88054e-06
0.279861	0.193643	6.49285e-07		0.609484	-1.23164e-06
0.279831	0.192923	4.62999e-07		0.609613	-1.38311e-06
0.27979	0.192193	2.31318e-07		0.609549	-1.23739e-06
0.279758	0.191472	1.32863e-07		0.610141	-1.14471e-06
0.279738	0.190751	1.19887e-07		0.610077	-7.83801e-07
0.279706	0.190021	1.23429e-07		0.610218	-1.36476e-06
0.280694	0.209763	3.10294e-07		0.610425	-1.1075e-06
0.280664	0.209032	5.61454e-07		0.610031	-1.09034e-06
0.280632	0.208312	3.88723e-07		0.609624	-2.08449e-06
0.280612	0.207591	1.95354e-07		0.609634	-2.08814e-06
0.280539	0.20614	1.66443e-07		0.609169	-1.35636e-06
0.280508	0.20541	5.23721e-07		0.608958	-2.38386e-06
0.280486	0.204679	6.99382e-07		0.609193	-2.23182e-06
0.280456	0.203968	7.28294e-07		0.609616	-1.49911e-06
0.280425	0.203238	6.99993e-07		0.609412	-8.32735e-07
0.280395	0.202517	7.08236e-07		0.609963	-1.87691e-06
0.280363	0.201787	6.99993e-07		0.609967	-1.19153e-06
0.280332	0.201056	6.9056e-07		0.610306	-1.56373e-06
0.280301	0.200346	6.99382e-07		0.610432	-1.75159e-06
0.28027	0.199615	6.95872e-07		0.609631	-7.18207e-07
0.280238	0.198885	7.04114e-07		0.609862	-9.40484e-07
0.280208	0.198164	7.03535e-07		0.60987	-7.52265e-07
0.280176	0.197434	7.02923e-07		0.610446	-1.28227e-06
0.280156	0.196713	7.02923e-07		0.61014	-9.99186e-07
0.280115	0.195993	6.97643e-07		0.61067	-9.63317e-07
0.280083	0.195262	6.98802e-07		0.610776	-2.22111e-07
0.280053	0.194542	6.99382e-07		0.610744	-1.04743e-06
0.280031	0.193821	6.81126e-07		0.610745	-1.05976e-06
0.28	0.19309	5.01312e-07		0.611168	-6.89548e-07
0.27996	0.19237	2.81414e-07		0.61124	-9.9659e-07
0.279939	0.191639	1.41104e-07		0.611665	-8.5755e-07
0.280834	0.20921	5.80321e-07		0.61129	-3.92481e-07
0.280802	0.20848	4.30578e-07		0.611522	-1.15407e-08
0.280782	0.207758	2.77294e-07		0.611518	-1.65205e-07
0.28075	0.207028	1.299e-07		0.611985	-2.42573e-07
0.28071	0.206318	2.57235e-07		0.612156	-6.81769e-07
0.280688	0.205587	6.30998e-07		0.612275	-9.79434e-07
0.280657	0.204857	6.9291e-07		0.612645	-3.63698e-07
0.280625	0.204126	7.14127e-07		0.613238	2.1619e-07
0.280595	0.203406	6.97032e-07		0.61342	3.18774e-07
0.280564	0.202685	6.94681e-07		0.613571	8.7992e-07
0.280534	0.201964	7.02343e-07		0.61383	5.22688e-07
0.280503	0.201234	6.9349e-07		0.613706	-6.34926e-07
0.280471	0.200504	6.99993e-07		0.614028	-1.37444e-07
0.28044	0.199783	6.98223e-07		0.614105	-8.55223e-07
0.280409	0.199063	6.97032e-07		0.614479	-3.2813e-07
0.280378	0.198342	6.95261e-07		0.614432	4.86838e-07
0.280346	0.197612	7.02343e-07		0.615034	3.58409e-07
0.280326	0.196881	7.04694e-07		0.615591	8.08645e-08
0.280285	0.196161	7.07045e-07		0.614581	3.41114e-07
0.280254	0.19544	7.10006e-07		0.614752	6.98985e-07
0.280232	0.194709	6.96452e-07		0.614936	8.66077e-07
0.280202	0.193989	6.9291e-07		0.615379	8.80113e-07
0.280171	0.193258	5.28421e-07		0.615584	1.0557e-06
0.28013	0.192538	3.22078e-07		0.614131	1.01433e-06
0.280109	0.191817	1.55239e-07		0.614314	9.07533e-07
0.280005	0.189636	1.15766e-07		0.61504	7.0155e-07
0.280951	0.207926	2.96739e-07		0.615381	9.58127e-07
0.280921	0.207206	1.94743e-07		0.615764	2.00064e-07
0.28088	0.206476	3.89883e-07		0.615914	5.70053e-07
0.280859	0.205755	6.66381e-07		0.616015	5.63237e-07
0.280828	0.205034	6.82897e-07		0.61575	1.16447e-06
0.280796	0.204304	6.77005e-07		0.615953	8.61174e-07
0.280776	0.203583	6.54597e-07		0.616451	7.88413e-07
0.280734	0.202853	6.63419e-07		0.616323	1.16329e-06
0.280704	0.202132	7.02343e-07		0.616387	8.81153e-07
0.280673	0.201412	6.97643e-07		0.616782	1.43973e-06
0.280652	0.200681	6.94102e-07		0.61694	9.51584e-07
0.28061	0.199961	6.9349e-07		0.617428	1.49678e-06
0.280579	0.19923	7.05306e-07		0.617995	1.70798e-06
0.280548	0.1985	7.02343e-07		0.618562	1.41032e-06
0.280527	0.197789	7.04114e-07		0.616874	1.19146e-06
0.280496	0.197058	7.11197e-07		0.617335	1.44429e-06
0.280455	0.196328	7.04694e-07		0.61812	8.42383e-07
0.280434	0.195607	6.95872e-07		0.617681	1.19405e-06
0.280403	0.194877	6.9349e-07		0.617242	1.54562e-06
0.280373	0.194166	6.81126e-07		0.618041	7.99534e-07
0.280341	0.193436	5.12517e-07		0.617819	1.88653e-06
0.28031	0.192705	2.9616e-07		0.61794	8.37777e-07
0.280278	0.191985	1.49958e-07		0.618216	8.09035e-07
0.281091	0.207383	2.7079e-07		0.618308	8.71554e-07
0.28106	0.206653	5.20759e-07		0.616633	1.58362e-06
0.281029	0.205922	6.83477e-07		0.616177	1.41887e-06
0.280998	0.205202	7.02923e-07		0.617135	1.66764e-06
0.280967	0.204471	6.99993e-07		0.61703	1.30792e-06
0.280946	0.20375	6.82897e-07		0.617483	1.11572e-06
0.280905	0.20303	6.69922e-07		0.61785	7.93509e-07
0.280874	0.2023	7.01764e-07		0.617393	7.62349e-07
0.280843	0.201579	7.04694e-07		0.617758	9.11647e-07
0.280822	0.200848	7.04114e-07		0.619146	2.17798e-06
0.28078	0.200118	7.00573e-07		0.619285	1.01685e-06
0.28075	0.199408	6.97032e-07		0.618508	9.80163e-07
0.280718	0.198677	6.94102e-07		0.619268	1.01196e-06
0.280698	0.197956	6.97643e-07		0.619711	1.07613e-06
0.280666	0.197226	7.05306e-07		0.620078	7.20811e-07
0.280625	0.196506	7.09427e-07		0.620197	6.32989e-07
0.280605	0.195785	7.01152e-07		0.619693	8.40666e-07
0.280573	0.195054	6.92331e-07		0.619676	8.65741e-07
0.280542	0.194324	6.49864e-07		0.618453	1.30126e-06
0.280511	0.193603	4.48833e-07		0.618824	9.68773e-07
0.28048	0.192883	2.77294e-07		0.618842	1.22396e-06
0.280449	0.192152	1.44034e-07		0.619248	8.83431e-07
0.28123	0.20682	5.20179e-07		0.618399	1.07521e-06
0.281199	0.20609	6.79935e-07		0.618642	8.3715e-07
0.281168	0.205379	6.89369e-07		0.619158	7.28877e-07
0.281147	0.204648	6.97643e-07		0.618733	8.63209e-07
0.281116	0.203918	6.66381e-07		0.611871	-1.08993e-06
0.281075	0.203198	6.49285e-07		0.612428	-1.03567e-06
0.281043	0.202468	6.72273e-07		0.610413	-8.91853e-07
0.281023	0.201747	7.04694e-07		0.610985	-9.27468e-07
0.280992	0.201026	7.10006e-07		0.612118	-8.95824e-07
0.280951	0.200296	7.05886e-07		0.612675	-7.78696e-07
0.28092	0.199575	7.03535e-07		0.611561	-1.03101e-06
0.280898	0.198845	6.97643e-07		0.610676	-7.56855e-07
0.280868	0.198124	7.02923e-07		0.611252	-8.19392e-07
0.280837	0.197404	7.05886e-07		0.611928	-1.12346e-06
0.280805	0.196673	7.03535e-07		0.610946	-5.99168e-07
0.280774	0.195942	6.98802e-07		0.611488	-4.69165e-07
0.280744	0.195222	6.98802e-07		0.612374	-5.82844e-07
0.280712	0.194502	6.01538e-07		0.612577	-7.02311e-07
0.280691	0.193771	3.87532e-07		0.612918	-8.19185e-07
0.280651	0.19305	2.36018e-07		0.613164	-4.52815e-07
0.280619	0.19232	1.57621e-07		0.613497	-4.822e-07
0.281369	0.206268	6.75235e-07		0.613411	-5.85977e-07
0.281338	0.205537	6.53406e-07		0.612853	-5.42013e-07
0.281318	0.204816	6.91139e-07		0.613752	-4.15069e-07
0.281286	0.204096	6.45743e-07		0.613933	-4.29473e-07
0.281246	0.203376	6.45743e-07		0.613163	-3.74873e-07
0.281214	0.202645	6.61681e-07		0.614094	-2.50557e-07
0.281193	0.201914	7.00573e-07		0.613505	-2.32273e-07
0.281162	0.201194	7.11197e-07		0.614813	-2.65462e-07
0.281121	0.200474	7.10006e-07		0.612295	-6.17854e-07
0.28109	0.199743	7.07045e-07		0.611193	-4.14986e-07
0.281069	0.199022	7.02343e-07		0.611742	-6.2007e-07
0.281037	0.198292	7.02343e-07		0.612217	-3.47389e-07
0.281006	0.197561	7.06465e-07		0.612721	-3.62076e-07
0.280976	0.196851	6.99993e-07		0.612916	-2.15511e-07
0.280944	0.19612	6.9291e-07		0.611721	-3.3451e-07
0.280914	0.1954	6.8821e-07		0.612329	-2.3706e-07
0.280883	0.194669	5.75589e-07		0.614435	-5.05881e-08
0.280862	0.193938	3.5627e-07		0.615089	-4.55777e-08
0.280821	0.193228	2.19501e-07		0.615434	1.22722e-07
0.28079	0.192498	1.61163e-07		0.614778	7.31837e-08
0.280758	0.191767	1.20467e-07		0.612672	-3.94766e-08
0.281487	0.204984	7.04694e-07		0.613881	-3.99257e-08
0.281457	0.204263	6.45743e-07		0.61326	-1.14191e-08
0.281415	0.203533	6.67572e-07		0.612888	5.371e-08
0.281395	0.202822	6.87598e-07		0.614255	1.09315e-07
0.281364	0.202092	7.00573e-07		0.615521	2.54551e-07
0.281332	0.201361	7.16478e-07		0.616101	2.88581e-07
0.281291	0.200641	7.05886e-07		0.614873	1.98173e-07
0.28127	0.19991	7.12968e-07		0.613739	1.56463e-07
0.28124	0.1992	7.07045e-07		0.613222	1.50089e-07
0.281208	0.198469	7.05306e-07		0.6143	2.58797e-07
0.281187	0.197738	7.13547e-07		0.613692	3.44733e-07
0.281146	0.197018	7.07656e-07		0.616315	3.45286e-07
0.281115	0.196288	7.02343e-07		0.616902	3.40958e-07
0.281083	0.195567	6.73464e-07		0.617167	4.26157e-07
0.281063	0.194846	5.5083e-07		0.615663	3.95921e-07
0.281032	0.194116	3.33282e-07		0.615957	3.31761e-07
0.280991	0.193386	2.01826e-07		0.61653	5.02147e-07
0.28096	0.192665	1.39334e-07		0.614967	3.83812e-07
0.280939	0.191944	1.16925e-07		0.616079	2.6334e-07
0.281627	0.204441	6.3808e-07		0.615493	2.39128e-07
0.281586	0.203711	6.53986e-07		0.615061	2.51657e-07
0.281565	0.20298	6.77585e-07		0.615603	3.04229e-07
0.281533	0.202259	7.04114e-07		0.615154	3.28017e-07
0.281502	0.201529	7.18249e-07		0.614187	3.93005e-07
0.281471	0.200808	7.10006e-07		0.614227	4.16367e-07
0.28144	0.200088	7.01764e-07		0.614648	3.7751e-07
0.281409	0.199357	7.08236e-07		0.614738	4.61871e-07
0.281379	0.198637	7.11197e-07		0.619011	5.63173e-07
0.281358	0.197916	7.23561e-07		0.618592	1.16977e-06
0.281316	0.197186	7.10586e-07		0.619059	8.72036e-07
0.281286	0.196465	7.03535e-07		0.619471	6.0915e-07
0.281254	0.195735	6.53986e-07		0.619265	7.44168e-07
0.281233	0.195014	5.23109e-07		0.619286	4.26962e-07
0.281202	0.194294	3.21499e-07		0.619512	7.19522e-07
0.281162	0.193563	1.72946e-07		0.618125	9.21766e-07
0.281766	0.203878	6.9056e-07		0.618396	1.05627e-06
0.281735	0.203157	6.70502e-07		0.618824	9.38527e-07
0.281704	0.202437	6.69343e-07		0.619163	7.92412e-07
0.281673	0.201707	7.11197e-07		0.619324	8.46154e-07
0.281641	0.200976	6.99382e-07		0.618035	1.26864e-06
0.281611	0.200256	7.04694e-07		0.617673	1.12951e-06
0.281579	0.199535	7.03535e-07		0.618591	7.52723e-07
0.281558	0.198804	7.08236e-07		0.618164	9.49121e-07
0.281528	0.198084	7.18249e-07		0.618749	9.64287e-07
0.281487	0.197354	7.14739e-07		0.618908	8.54029e-07
0.281456	0.196633	7.12968e-07		0.619715	5.0485e-07
0.281435	0.195912	6.51635e-07		0.619924	5.83068e-07
0.281404	0.195182	4.94229e-07		0.62039	4.92929e-07
0.281372	0.194461	3.13256e-07		0.62042	8.19318e-07
0.281331	0.193731	1.47576e-07		0.620171	6.7843e-07
0.281905	0.203325	6.77005e-07		0.619741	1.07331e-06
0.281874	0.202595	6.58718e-07		0.620079	8.73858e-07
0.281853	0.201884	6.8821e-07		0.620403	1.06001e-06
0.281812	0.201154	6.94102e-07		0.619738	7.24922e-07
0.281781	0.200433	7.07656e-07		0.619941	4.93952e-07
0.28175	0.199703	7.00573e-07		0.619718	3.97558e-07
0.281729	0.198972	7.01152e-07		0.620142	5.82755e-07
0.281697	0.198251	7.18249e-07		0.62083	9.49713e-07
0.281657	0.197531	7.05886e-07		0.620635	5.94368e-07
0.281626	0.196801	7.03535e-07		0.62085	5.88439e-07
0.281605	0.19608	6.3338e-07		0.621063	7.31279e-07
0.281573	0.195349	4.6477e-07		0.620702	8.15281e-07
0.281543	0.194629	2.77294e-07		0.621109	1.11273e-06
0.28145	0.192457	1.15766e-07		0.621429	8.72648e-07
0.282023	0.202041	6.55177e-07		0.621722	1.05837e-06
0.281982	0.201321	7.01152e-07		0.621304	4.69329e-07
0.281951	0.200601	6.82285e-07		0.621118	3.79897e-07
0.28193	0.19988	6.69922e-07		0.621305	4.82506e-07
0.281899	0.199149	6.72273e-07		0.621404	9.03299e-07
0.281868	0.198419	6.95872e-07		0.617735	3.38903e-07
0.281828	0.197699	7.14127e-07		0.620822	4.85217e-07
0.281806	0.196978	7.01764e-07		0.620996	3.84972e-07
0.281776	0.196257	6.19214e-07		0.620342	6.18315e-07
0.281744	0.195527	4.37629e-07		0.62057	5.24006e-07
0.281713	0.194796	2.25394e-07		0.620797	5.24127e-07
0.282153	0.201499	6.9349e-07		0.621024	6.91886e-07
0.282121	0.200769	6.88789e-07		0.61939	5.52821e-07
0.2821	0.200038	5.92105e-07		0.619868	6.42265e-07
0.282069	0.199317	6.16864e-07		0.619892	9.76469e-07
0.282038	0.198597	7.06465e-07		0.620327	4.46915e-07
0.281997	0.197867	6.98802e-07		0.619968	6.21344e-07
0.281976	0.197146	6.6519e-07		0.620163	6.66654e-07
0.281945	0.196415	5.61454e-07		0.620498	5.50947e-07
0.281915	0.195705	3.98737e-07		0.621243	7.45007e-07
0.281894	0.194974	1.68214e-07		0.620614	8.27449e-07
0.282302	0.200946	7.02343e-07		0.620731	9.47293e-07
0.282271	0.200215	6.77585e-07		0.620937	9.60579e-07
0.28224	0.199495	6.96452e-07		0.621546	5.64229e-07
0.282209	0.198764	7.02923e-07		0.621786	6.04914e-07
0.282177	0.198034	7.00573e-07		0.621621	6.61952e-07
0.282147	0.197323	6.18635e-07		0.621842	6.6371e-07
0.282115	0.196593	5.04854e-07		0.621462	8.08574e-07
0.282085	0.195862	3.94615e-07		0.621683	8.31726e-07
0.282063	0.195141	1.42875e-07		0.622084	7.56308e-07
0.282441	0.200383	5.90913e-07		0.622264	5.97926e-07
0.28241	0.199662	6.42202e-07		0.62213	5.52213e-07
0.282379	0.198942	6.51635e-07		0.621941	4.74552e-07
0.282348	0.198211	6.56368e-07		0.622218	6.00377e-07
0.282317	0.197491	5.27262e-07		0.622062	6.87357e-07
0.282285	0.19676	4.46483e-07		0.623022	8.7686e-07
0.282265	0.196039	2.89657e-07		0.622548	4.03332e-07
0.282559	0.199099	6.22755e-07		0.622473	5.6495e-07
0.282519	0.198389	5.57913e-07		0.622817	7.98849e-07
0.282487	0.197659	4.45903e-07		0.623393	7.36198e-07
0.282456	0.196938	4.05207e-07		0.622439	6.81115e-07
0.282434	0.196207	1.86501e-07		0.622995	7.32314e-07
0.282689	0.198557	5.34925e-07		0.622618	7.07039e-07
0.282657	0.197826	4.18762e-07		0.623573	8.1004e-07
0.282636	0.197105	2.81994e-07		0.623174	7.64091e-07
0.282605	0.196385	1.37563e-07		0.603776	-9.82238e-07
0.282838	0.198003	3.37403e-07		0.603406	-1.35754e-06
0.282806	0.197273	2.37789e-07		0.604053	-1.39182e-06
0.282775	0.196552	1.51117e-07		0.604146	-7.66669e-07
0.282977	0.19745	2.07718e-07		0.60371	-1.30099e-06
0.282946	0.19672	1.31671e-07		0.604012	-1.09462e-06
0.27834	0.206777	1.31671e-07		0.602584	-1.44141e-06
0.278309	0.206057	1.46417e-07		0.602994	-9.05327e-07
0.278278	0.205326	1.38754e-07		0.603676	-6.57145e-07
0.278246	0.204596	1.36372e-07		0.603308	-9.9379e-07
0.278216	0.203885	1.80609e-07		0.602801	-1.77559e-06
0.278185	0.203155	1.61163e-07		0.602192	-9.60703e-07
0.278154	0.202434	1.24588e-07		0.602174	-5.61596e-07
0.278573	0.208406	1.81768e-07		0.602391	-1.21778e-06
0.278541	0.207676	2.95548e-07		0.602499	-1.52654e-06
0.27851	0.206945	4.35279e-07		0.60321	-1.35011e-06
0.278479	0.206225	5.04274e-07		0.603276	-9.62558e-07
0.278449	0.205504	4.86567e-07		0.603566	-8.92571e-07
0.278417	0.204774	4.98962e-07		0.603147	-1.41883e-06
0.278386	0.204053	5.51409e-07		0.603666	-1.87109e-06
0.278364	0.203322	4.97192e-07		0.604423	-7.47258e-07
0.278323	0.202592	3.91074e-07		0.604312	-1.48495e-06
0.278293	0.201882	2.6551e-07		0.604505	-1.82103e-06
0.278261	0.201151	1.71755e-07		0.6047	-1.21232e-06
0.278804	0.210015	2.11839e-07		0.605077	-1.04917e-06
0.278774	0.209294	3.80449e-07		0.604882	-1.48091e-06
0.278742	0.208564	5.5083e-07		0.604698	-1.49007e-06
0.278712	0.207853	6.58138e-07		0.605085	-1.23629e-06
0.27868	0.207123	7.09427e-07		0.605464	-6.34058e-07
0.278659	0.206392	7.27102e-07		0.605471	-1.55203e-06
0.278618	0.205672	7.20019e-07		0.605904	-1.64836e-06
0.278587	0.204941	7.24172e-07		0.604225	-1.23135e-06
0.278567	0.20423	7.07656e-07		0.605451	-1.16121e-06
0.278535	0.2035	6.86439e-07		0.605458	-1.46984e-06
0.278494	0.20277	6.74044e-07		0.605866	-8.04957e-07
0.278463	0.202049	6.23335e-07		0.605876	-1.40944e-06
0.278442	0.201318	5.41976e-07		0.606164	-1.65098e-06
0.27841	0.200598	3.68086e-07		0.604612	-1.16684e-06
0.27838	0.199877	2.05947e-07		0.604999	-1.04669e-06
0.278339	0.199147	1.55851e-07		0.606212	-7.91575e-07
0.279285	0.217437	1.15766e-07		0.60145	-9.83129e-07
0.279037	0.211643	1.65863e-07		0.601787	-1.54407e-06
0.279006	0.210913	3.63932e-07		0.601647	-1.10511e-06
0.278974	0.210192	5.7913e-07		0.601113	-1.29496e-06
0.278945	0.209472	6.82285e-07		0.601581	-5.3388e-07
0.278913	0.208741	7.16478e-07		0.602049	-1.35334e-06
0.278882	0.208011	7.12356e-07		0.604381	1.50958e-07
0.27885	0.20729	7.05306e-07		0.601762	-1.9831e-06
0.27883	0.206569	7.15898e-07		0.602198	-1.77088e-06
0.278788	0.205839	7.14127e-07		0.602608	-1.41731e-06
0.278757	0.205119	7.04694e-07		0.604884	-1.05315e-07
0.278736	0.204388	6.84668e-07		0.603812	-8.64911e-07
0.278706	0.203667	6.84668e-07		0.604138	-1.02995e-06
0.278664	0.202937	7.02923e-07		0.605181	-2.34246e-06
0.278633	0.202217	7.09427e-07		0.605798	-1.80703e-06
0.278613	0.201496	7.04114e-07		0.604526	-1.23644e-06
0.278581	0.200765	6.69343e-07		0.605798	-9.66534e-07
0.27855	0.200045	5.64384e-07		0.603018	-1.4115e-06
0.27851	0.199325	4.3882e-07		0.603361	-1.23103e-06
0.278488	0.198594	2.26585e-07		0.603705	-9.17121e-07
0.278394	0.196412	1.16346e-07		0.604888	-8.45378e-07
0.279362	0.215444	1.28709e-07		0.604469	-1.08737e-06
0.279332	0.214713	1.72946e-07		0.605308	-1.14353e-06
0.2793	0.213982	2.53694e-07		0.601017	-7.43289e-07
0.27927	0.213262	3.09135e-07		0.601334	-1.28107e-06
0.279238	0.212532	4.16412e-07		0.601321	-9.78857e-07
0.279207	0.211811	5.32543e-07		0.60518	-9.39716e-08
0.279176	0.211091	6.61681e-07		0.603664	-4.74334e-07
0.279155	0.21036	7.16478e-07		0.604051	-9.55609e-07
0.279114	0.20963	7.14127e-07		0.606233	-1.04656e-06
0.279083	0.208909	6.96452e-07		0.600997	-1.46133e-06
0.279052	0.208189	7.09427e-07		0.601877	-2.41236e-07
0.279031	0.207468	7.04694e-07		0.605476	-1.69131e-07
0.27899	0.206737	7.27102e-07		0.605743	-9.40798e-07
0.278958	0.206007	7.1886e-07		0.606136	-7.02144e-07
0.278938	0.205296	7.03535e-07		0.606196	-1.00165e-06
0.278906	0.204566	6.99382e-07		0.603225	-3.6103e-07
0.278876	0.203835	6.97643e-07		0.60151	-4.89418e-07
0.278835	0.203115	7.09427e-07		0.602229	-5.04405e-07
0.278814	0.202384	7.04114e-07		0.602422	-1.00656e-06
0.278782	0.201654	7.07656e-07		0.605783	-1.36314e-07
0.278752	0.200943	6.95872e-07		0.606338	-1.40473e-06
0.27872	0.200213	6.83477e-07		0.606771	-1.19211e-06
0.27869	0.199492	6.46934e-07		0.607254	-1.07272e-06
0.278659	0.198761	5.00121e-07		0.607994	-1.02335e-06
0.278627	0.198031	2.40139e-07		0.607736	-6.88921e-07
0.278575	0.19659	1.24009e-07		0.608219	-9.99724e-07
0.279657	0.218503	1.19887e-07		0.607329	-7.40773e-07
0.279563	0.216332	1.91813e-07		0.608237	-1.51873e-06
0.279532	0.215601	3.77519e-07		0.607678	-7.16466e-07
0.279502	0.214881	4.74204e-07		0.607762	-9.84655e-07
0.27947	0.21416	5.77359e-07		0.607256	-9.40525e-07
0.279439	0.21343	6.58718e-07		0.607268	-9.90842e-07
0.279409	0.212709	7.06465e-07		0.607738	-8.9114e-07
0.279377	0.211979	7.27102e-07		0.608291	-1.58576e-06
0.279346	0.211248	7.08815e-07		0.608255	-1.51283e-06
0.279326	0.210537	7.07045e-07		0.608273	-2.00986e-06
0.279284	0.209807	7.17669e-07		0.607766	-1.37036e-06
0.279254	0.209087	6.97032e-07		0.607742	-1.1266e-06
0.279222	0.208356	7.20631e-07		0.607677	-9.50441e-07
0.279201	0.207625	7.08236e-07		0.607892	-1.30415e-06
0.27916	0.206915	7.15319e-07		0.608091	-1.23017e-06
0.279129	0.206185	7.18249e-07		0.608292	-1.16836e-06
0.279107	0.205454	6.98802e-07		0.607325	-8.31669e-07
0.279077	0.204733	6.95261e-07		0.608492	-1.53358e-06
0.279046	0.204003	7.01764e-07		0.608496	-1.12422e-06
0.279005	0.203293	7.16478e-07		0.608727	-1.41989e-06
0.278984	0.202562	6.94681e-07		0.608693	-1.08093e-06
0.278953	0.201831	6.94681e-07		0.608699	-5.04961e-07
0.278922	0.201111	7.01764e-07		0.608699	-1.02245e-06
0.27889	0.20038	7.02923e-07		0.608866	-1.45652e-06
0.27886	0.19966	6.96452e-07		0.608847	-1.07698e-06
0.278828	0.198939	6.85827e-07		0.608895	-1.49891e-06
0.278798	0.198209	5.40205e-07		0.609096	-1.05104e-06
0.278766	0.197478	2.53114e-07		0.608972	-8.98377e-07
0.279879	0.220132	1.18696e-07		0.609719	-1.66228e-07
0.279858	0.219401	1.19276e-07		0.609298	-1.08374e-06
0.279827	0.218681	1.2578e-07		0.609565	-9.31661e-07
0.279796	0.21795	1.24588e-07		0.609833	-9.65581e-07
0.279754	0.21722	1.65284e-07		0.610101	-8.0488e-07
0.279734	0.216509	3.81061e-07		0.609179	-4.51403e-07
0.279703	0.215779	5.37275e-07		0.609238	-8.83287e-07
0.279671	0.215048	6.41043e-07		0.609841	-5.35329e-07
0.279651	0.214327	6.84668e-07		0.610043	-5.14208e-07
0.27961	0.213597	6.94681e-07		0.609342	-1.2135e-06
0.279579	0.212887	6.99993e-07		0.606282	-9.05511e-07
0.279548	0.212156	6.99382e-07		0.60674	-3.87987e-07
0.279526	0.211425	7.05886e-07		0.606569	-1.01878e-06
0.279495	0.210705	7.24172e-07		0.606285	-9.25678e-07
0.279454	0.209975	7.25331e-07		0.606814	-1.25726e-06
0.279423	0.209254	7.08815e-07		0.606857	-1.20599e-06
0.279402	0.208533	7.12968e-07		0.606287	-1.10102e-06
0.279372	0.207803	7.16478e-07		0.606773	-1.64479e-06
0.27933	0.207083	7.18249e-07		0.606774	-1.2789e-06
0.279309	0.206352	7.25911e-07		0.606745	-1.68961e-06
0.279278	0.205631	7.11197e-07		0.606717	-1.3305e-06
0.279247	0.204911	6.98802e-07		0.606789	-1.2541e-06
0.279216	0.20418	7.01152e-07		0.606897	-1.06959e-06
0.279185	0.20345	7.08236e-07		0.607088	-9.71847e-07
0.279154	0.202729	6.99382e-07		0.60723	-1.10684e-06
0.279123	0.202009	6.95261e-07		0.607241	-1.19677e-06
0.279093	0.201288	7.04114e-07		0.607199	-6.18113e-07
0.279071	0.200557	7.00573e-07		0.60727	-1.10297e-06
0.27903	0.199827	7.00573e-07		0.607366	-1.27384e-06
0.278999	0.199107	6.91139e-07		0.607313	-7.64149e-07
0.278968	0.198386	6.94102e-07		0.607286	-9.70416e-07
0.278946	0.197655	5.479e-07		0.607541	-7.65981e-08
0.278916	0.196935	3.19727e-07		0.607526	-7.24889e-07
0.278874	0.196205	1.67634e-07		0.60777	-9.98056e-07
0.280059	0.220299	1.22817e-07		0.607491	-1.14532e-06
0.280029	0.219569	1.23429e-07		0.607489	-9.68451e-07
0.279997	0.218838	1.24588e-07		0.60769	-1.09339e-06
0.279967	0.218128	1.32863e-07		0.608299	-4.92176e-07
0.279935	0.217397	2.88498e-07		0.608779	-3.08984e-07
0.279904	0.216677	5.17829e-07		0.608644	-7.20052e-07
0.279873	0.215946	6.16284e-07		0.60837	-9.28936e-07
0.279842	0.215216	7.43619e-07		0.609446	-6.78486e-07
0.27982	0.214495	8.19086e-07		0.607891	-1.05843e-06
0.27978	0.213775	7.38307e-07		0.608097	-1.11517e-06
0.279749	0.213044	6.82897e-07		0.609708	7.48562e-07
0.279718	0.212324	6.95261e-07		0.608843	-5.97244e-07
0.279697	0.211603	7.05886e-07		0.609736	-4.39492e-07
0.279665	0.210872	7.07656e-07		0.610026	-2.67691e-07
0.279625	0.210152	7.17669e-07		0.608108	-6.12856e-07
0.279603	0.209422	7.36535e-07		0.608314	-6.29603e-07
0.279572	0.208701	7.25331e-07		0.60838	-4.09007e-07
0.279541	0.207981	7.11777e-07		0.608582	-6.84394e-07
0.279501	0.20725	7.16478e-07		0.607887	-1.41293e-07
0.279479	0.20653	7.15898e-07		0.608135	-1.39629e-07
0.279448	0.205799	7.08236e-07		0.609198	4.37574e-07
0.279418	0.205078	7.11197e-07		0.60885	-6.62091e-07
0.279386	0.204358	7.03535e-07		0.609498	-2.36611e-07
0.279355	0.203627	6.86439e-07		0.609719	-1.67944e-07
0.279324	0.202897	7.02923e-07		0.610265	-4.02865e-07
0.279294	0.202176	6.95261e-07		0.612645	4.14993e-07
0.279262	0.201446	6.95261e-07		0.613011	7.22584e-07
0.279241	0.200725	6.89948e-07		0.61134	-2.71386e-07
0.2792	0.200005	7.10006e-07		0.612168	-2.38166e-08
0.279169	0.199275	6.89369e-07		0.611852	-8.3587e-08
0.279148	0.198554	7.04114e-07		0.612425	7.21076e-08
0.279116	0.197823	6.78164e-07		0.6127	1.40663e-07
0.279086	0.197113	5.66735e-07		0.613136	1.65123e-07
0.279045	0.196382	3.20919e-07		0.613714	3.62233e-07
0.279024	0.195651	1.52888e-07		0.61091	1.98812e-07
0.280229	0.220467	1.19887e-07		0.611276	7.35584e-08
0.280198	0.219747	1.21046e-07		0.611643	3.11674e-07
0.280167	0.219016	1.19887e-07		0.612275	6.87442e-07
0.280147	0.218295	1.59971e-07		0.614497	1.02762e-06
0.280105	0.217565	3.78678e-07		0.613202	3.09736e-07
0.280075	0.216845	5.67346e-07		0.61037	-6.14762e-07
0.280043	0.216124	6.67572e-07		0.610639	-4.88487e-07
0.280022	0.215393	7.30064e-07		0.613748	2.56242e-07
0.27999	0.214663	8.29679e-07		0.61361	1.03515e-06
0.279951	0.213943	8.67412e-07		0.610895	-3.11981e-07
0.279919	0.213222	7.64256e-07		0.610312	2.46954e-07
0.279899	0.212501	6.97032e-07		0.610333	-3.72166e-07
0.279867	0.211771	7.03535e-07		0.610589	-2.42898e-07
0.279836	0.21104	7.14127e-07		0.610881	-1.16842e-07
0.279795	0.21032	7.10006e-07		0.611151	-2.13672e-07
0.279774	0.209599	7.12968e-07		0.611408	-1.05012e-07
0.279743	0.208869	7.23561e-07		0.611232	3.22032e-07
0.279711	0.208148	7.63065e-07		0.611666	6.29522e-07
0.279681	0.207418	7.70728e-07		0.611664	-1.92477e-08
0.279649	0.206687	7.5009e-07		0.61192	6.65934e-08
0.279619	0.205977	7.4774e-07		0.61269	2.36483e-07
0.279587	0.205246	7.08815e-07		0.613297	3.33598e-07
0.279567	0.204525	6.78164e-07		0.612585	6.02597e-07
0.279525	0.203795	6.82897e-07		0.612177	2.01001e-07
0.279494	0.203065	7.06465e-07		0.613046	9.62458e-07
0.279464	0.202354	6.94681e-07		0.613793	1.25283e-06
0.279443	0.201623	7.04694e-07		0.6142	1.37464e-06
0.279412	0.200893	7.05886e-07		0.612749	3.47922e-07
0.27937	0.200173	7.07045e-07		0.615605	1.39971e-06
0.279339	0.199442	6.9056e-07		0.61603	1.50897e-06
0.279318	0.198721	6.95872e-07		0.614837	1.10405e-06
0.279287	0.198001	6.94681e-07		0.615178	1.25181e-06
0.279255	0.19727	6.77585e-07		0.616531	1.61161e-06
0.279226	0.19655	5.33734e-07		0.616898	1.72789e-06
0.279194	0.195819	2.80835e-07		0.617221	6.74824e-07
0.279163	0.195099	1.252e-07		0.617735	1.22849e-06
0.27907	0.192927	1.20467e-07		0.61725	1.47854e-06
0.279039	0.192207	1.18117e-07		0.616393	1.57191e-06
0.2804	0.220635	1.21658e-07		0.615415	1.48285e-06
0.280338	0.219194	1.39913e-07		0.61454	1.38213e-06
0.280316	0.218463	3.05593e-07		0.614988	1.47004e-06
0.280276	0.217743	4.49444e-07		0.61589	1.55707e-06
0.280244	0.217012	5.85602e-07		0.616257	1.54174e-06
0.280213	0.216282	6.97032e-07		0.616765	1.17203e-06
0.280193	0.215571	7.07656e-07		0.617098	1.45923e-06
0.280161	0.21484	7.07656e-07		0.618463	6.82695e-07
0.280121	0.21412	8.15545e-07		0.618081	9.23578e-07
0.280089	0.21339	8.82738e-07		0.619172	1.37815e-06
0.280069	0.212659	8.04341e-07		0.619436	8.34198e-07
0.280037	0.211948	7.5009e-07		0.619632	6.56016e-07
0.280007	0.211218	7.1944e-07		0.619828	5.86083e-07
0.279975	0.210487	7.63645e-07		0.620023	1.06217e-06
0.279944	0.209767	8.00219e-07		0.620219	8.52088e-07
0.279912	0.209036	7.92557e-07		0.617653	1.15258e-06
0.279882	0.208316	7.83703e-07		0.618016	6.66468e-07
0.279851	0.207595	6.85827e-07		0.618369	1.15333e-06
0.27982	0.206865	6.06239e-07		0.618899	7.00294e-07
0.27979	0.206144	7.35344e-07		0.619039	7.80598e-07
0.279758	0.205414	7.34765e-07		0.619187	8.56983e-07
0.279737	0.204693	6.98802e-07		0.619414	7.70975e-07
0.279696	0.203973	6.85827e-07		0.616663	1.14662e-06
0.279665	0.203242	6.85827e-07		0.61757	9.88123e-07
0.279633	0.202512	6.95872e-07		0.611125	-4.05577e-08
0.279613	0.201791	7.03535e-07		0.618364	9.16923e-07
0.279581	0.20107	6.8821e-07		0.611242	4.042e-07
0.279541	0.20035	6.97032e-07		0.61191	6.29512e-07
0.27952	0.199619	6.97643e-07		0.612237	2.97429e-07
0.279488	0.198889	6.89369e-07		0.619532	1.17132e-06
0.279458	0.198168	7.06465e-07		0.615749	1.54534e-06
0.279426	0.197448	7.02343e-07		0.611304	2.63976e-08
0.279396	0.196727	6.81126e-07		0.612885	4.67327e-07
0.279365	0.195997	5.17217e-07		0.610819	6.75129e-07
0.279333	0.195266	2.24814e-07		0.611559	1.19422e-07
0.279302	0.194536	1.16925e-07		0.612153	1.09056e-06
0.28057	0.220812	1.252e-07		0.617699	1.32667e-06
0.280518	0.219361	2.1303e-07		0.618445	8.72935e-07
0.280486	0.21863	4.62387e-07		0.610263	5.82525e-07
0.280446	0.21791	5.08396e-07		0.611349	6.8279e-07
0.280415	0.21719	6.30998e-07		0.612617	1.20814e-06
0.280394	0.216459	6.81126e-07		0.613081	1.35136e-06
0.280363	0.215738	6.8821e-07		0.613491	1.53128e-06
0.280332	0.215008	6.99993e-07		0.6139	1.48616e-06
0.28029	0.214288	7.46548e-07		0.614348	1.48861e-06
0.28027	0.213567	9.05725e-07		0.614796	1.49979e-06
0.280239	0.212836	8.51507e-07		0.615273	1.50638e-06
0.280207	0.212106	8.27328e-07		0.616119	1.44839e-06
0.280177	0.211385	8.91591e-07		0.616562	6.48751e-07
0.280146	0.210665	7.73078e-07		0.610682	-4.69854e-08
0.280115	0.209944	5.35504e-07		0.617017	1.32599e-06
0.280083	0.209214	3.43907e-07		0.610287	-1.62364e-07
0.280062	0.208483	3.2739e-07		0.617827	8.85322e-07
0.280021	0.207763	3.82799e-07		0.610769	-6.06396e-09
0.27999	0.207042	3.65703e-07		0.611699	2.33515e-07
0.279958	0.206312	4.55916e-07		0.612297	3.99094e-07
0.279938	0.205591	5.07204e-07		0.618644	1.0315e-06
0.279907	0.20486	6.6284e-07		0.610926	7.60839e-07
0.279866	0.20414	7.35956e-07		0.611593	9.4755e-07
0.279836	0.20342	6.99993e-07		0.612593	9.61162e-07
0.279814	0.202689	6.94681e-07		0.615107	1.45087e-06
0.279783	0.201968	6.81706e-07		0.61561	1.64862e-06
0.279751	0.201238	6.80515e-07		0.61646	1.18375e-06
0.279721	0.200507	6.87018e-07		0.617119	8.5698e-07
0.27969	0.199797	7.05306e-07		0.61713	6.10478e-07
0.279659	0.199066	6.9291e-07		0.610945	8.30829e-08
0.279627	0.198336	7.09427e-07		0.61793	7.66779e-07
0.279607	0.197615	7.01152e-07		0.618038	1.083e-06
0.279566	0.196885	7.04114e-07		0.618843	1.5295e-06
0.279535	0.196175	6.6461e-07		0.61176	3.41971e-07
0.279504	0.195444	4.58878e-07		0.611888	1.20837e-06
0.279482	0.194713	2.25394e-07		0.610359	9.34016e-07
0.280781	0.2217	1.17537e-07		0.612803	1.51417e-06
0.280688	0.219529	3.35053e-07		0.611033	9.37293e-07
0.280657	0.218808	4.84216e-07		0.613212	1.57149e-06
0.280615	0.218078	5.02503e-07		0.613693	1.53224e-06
0.280586	0.217357	6.35151e-07		0.614142	1.52028e-06
0.280564	0.216626	6.6519e-07		0.61463	1.53285e-06
0.280533	0.215906	7.05306e-07		0.610228	-3.67567e-08
0.280502	0.215185	7.31835e-07		0.611083	1.81475e-07
0.280461	0.214456	7.08236e-07		0.611222	2.6848e-07
0.28044	0.213735	8.39692e-07		0.615966	1.71461e-06
0.280408	0.213004	6.56368e-07		0.616707	6.15255e-07
0.280378	0.212284	4.0817e-07		0.617288	8.42431e-07
0.280356	0.211553	4.95421e-07		0.617551	5.83394e-07
0.280316	0.210833	2.64898e-07		0.616379	8.86254e-07
0.280284	0.210102	1.26939e-07		0.618251	1.09207e-06
0.280233	0.208661	1.38143e-07		0.623747	-1.16749e-06
0.280191	0.207931	1.91202e-07		0.622451	-4.78455e-07
0.280161	0.20721	1.91202e-07		0.62343	-9.82225e-07
0.280129	0.20648	3.12065e-07		0.622941	-6.75883e-07
0.280109	0.205769	2.6844e-07		0.622625	-8.12119e-07
0.280078	0.205038	3.93424e-07		0.623966	-1.52435e-06
0.280036	0.204308	5.67926e-07		0.623113	-6.4724e-07
0.280005	0.203588	7.02343e-07		0.623155	-1.30875e-06
0.279984	0.202857	6.96452e-07		0.62349	-1.61799e-06
0.279952	0.202126	6.87018e-07		0.623602	-1.41574e-06
0.279922	0.201416	7.07045e-07		0.623893	-1.60568e-06
0.279891	0.200685	6.98223e-07		0.624742	-7.97925e-07
0.27986	0.199965	7.05886e-07		0.624594	-1.81726e-06
0.279829	0.199234	7.00573e-07		0.624245	-7.59205e-07
0.279798	0.198514	7.10586e-07		0.624459	-6.66877e-07
0.279777	0.197793	7.03535e-07		0.624538	-9.89013e-07
0.279736	0.197063	7.05886e-07		0.624186	-1.45881e-06
0.279705	0.196332	7.00573e-07		0.624696	-8.13902e-07
0.279673	0.195612	6.24526e-07		0.624342	-1.7384e-06
0.279653	0.194891	3.94615e-07		0.62524	-7.35462e-07
0.279613	0.194171	1.88851e-07		0.62489	-9.26767e-07
0.279581	0.19344	1.31671e-07		0.625204	-1.11134e-06
0.280952	0.221878	1.18696e-07		0.625003	-1.90395e-06
0.28089	0.220427	1.2578e-07		0.625027	-7.78376e-07
0.280858	0.219696	4.23495e-07		0.62524	-1.02826e-06
0.280827	0.218976	4.98962e-07		0.625715	-2.26125e-06
0.280786	0.218256	5.16637e-07		0.626886	-1.6305e-06
0.280765	0.217525	6.22755e-07		0.627452	-1.43878e-06
0.280734	0.216804	6.96452e-07		0.626224	-1.07012e-06
0.280703	0.216074	7.20019e-07		0.626426	-1.39119e-06
0.280672	0.215343	7.01764e-07		0.625476	-9.4376e-07
0.280641	0.214633	6.81706e-07		0.625476	-1.06432e-06
0.28061	0.213902	7.60103e-07		0.626069	-1.29866e-06
0.280579	0.213182	6.69922e-07		0.626992	-1.33731e-06
0.280558	0.212451	3.2269e-07		0.625766	-7.54533e-07
0.280526	0.21172	2.25394e-07		0.625712	-9.40243e-07
0.280403	0.208828	1.52309e-07		0.62756	-9.76423e-07
0.280361	0.208098	2.06527e-07		0.626004	-8.19802e-07
0.280331	0.207388	2.56076e-07		0.626239	-9.43344e-07
0.28031	0.206657	3.88723e-07		0.627164	-7.71826e-07
0.280278	0.205926	3.30932e-07		0.626597	-1.16054e-06
0.280248	0.205206	3.39785e-07		0.626296	-6.56966e-07
0.280207	0.204476	4.18182e-07		0.626532	-4.73673e-07
0.280185	0.203755	6.30998e-07		0.626768	-7.06594e-07
0.280155	0.203034	7.24752e-07		0.626533	2.76778e-07
0.280123	0.202304	6.89948e-07		0.626643	-1.12461e-07
0.280102	0.201583	7.04114e-07		0.626829	6.21211e-08
0.280061	0.200853	7.07656e-07		0.627128	3.44308e-08
0.28003	0.200132	7.11777e-07		0.627343	-1.98041e-07
0.279999	0.199412	7.07656e-07		0.627569	-3.19979e-09
0.279978	0.198681	7.05306e-07		0.62633	-1.25573e-06
0.279938	0.197961	7.05306e-07		0.62582	-1.73579e-06
0.279906	0.19723	7.12968e-07		0.625412	-2.18071e-06
0.279875	0.19651	7.12356e-07		0.626022	-1.45934e-06
0.279853	0.195779	6.87018e-07		0.626307	-2.29758e-06
0.279823	0.195058	5.11325e-07		0.62561	-1.49113e-06
0.279782	0.194328	3.04402e-07		0.625875	-1.05877e-06
0.279751	0.193608	1.63513e-07		0.626838	-1.13399e-06
0.27973	0.192887	1.21046e-07		0.626977	-1.26218e-06
0.281153	0.222776	1.16346e-07		0.626709	-9.96766e-07
0.281121	0.222045	1.16346e-07		0.626475	-8.82618e-07
0.28106	0.220604	1.67055e-07		0.627345	-1.38088e-06
0.281029	0.219874	4.28807e-07		0.627161	-1.32596e-06
0.280998	0.219153	4.77745e-07		0.627467	-2.34561e-06
0.280957	0.218423	5.60263e-07		0.627164	-1.57686e-06
0.280935	0.217692	6.65801e-07		0.626792	-1.7639e-06
0.280905	0.216982	7.11197e-07		0.627346	-1.69908e-06
0.280873	0.216251	7.27682e-07		0.627636	-1.11002e-06
0.280842	0.215521	7.02343e-07		0.627535	-1.44143e-06
0.280812	0.2148	6.78776e-07		0.626256	-1.5132e-06
0.28078	0.21407	7.40077e-07		0.626604	-1.50671e-06
0.280749	0.213349	8.46195e-07		0.626787	-1.67284e-06
0.280728	0.212628	4.09941e-07		0.626975	-1.57109e-06
0.280697	0.211898	1.42875e-07		0.627141	-1.77602e-06
0.280573	0.209006	2.4133e-07		0.627496	-1.72141e-06
0.280532	0.208276	3.5627e-07		0.624699	-1.94019e-06
0.280501	0.207545	4.23495e-07		0.625195	-1.70456e-06
0.28048	0.206824	5.44938e-07		0.624989	-1.51916e-06
0.280449	0.206104	5.16637e-07		0.625402	-1.38179e-06
0.280418	0.205383	5.809e-07		0.625723	-1.27671e-06
0.280387	0.204653	5.80321e-07		0.624576	-1.2091e-06
0.280356	0.203922	6.26876e-07		0.624034	-1.26814e-06
0.280325	0.203202	7.30064e-07		0.624253	-8.36848e-07
0.280294	0.202481	6.91719e-07		0.624705	-1.99529e-06
0.280273	0.20175	6.98802e-07		0.624395	-1.2467e-06
0.280231	0.20103	6.87018e-07		0.62607	-1.46555e-06
0.2802	0.2003	6.95261e-07		0.626417	-1.53666e-06
0.280169	0.199569	6.98223e-07		0.625886	-1.41125e-06
0.280148	0.198858	6.9056e-07		0.626939	-1.58472e-06
0.280107	0.198128	6.98802e-07		0.626585	-1.57846e-06
0.280077	0.197408	7.09427e-07		0.626232	-1.51548e-06
0.280045	0.196677	6.99382e-07		0.625196	-1.09865e-06
0.280024	0.195946	7.03535e-07		0.62554	-1.33926e-06
0.279994	0.195236	6.61069e-07		0.625341	-1.20151e-06
0.279952	0.194506	4.54725e-07		0.625686	-1.30953e-06
0.279932	0.193785	1.89431e-07		0.626064	-1.3511e-06
0.279869	0.192324	1.16925e-07		0.621495	-2.80367e-07
0.281323	0.222943	1.16346e-07		0.621004	-1.67198e-07
0.281229	0.220762	2.50764e-07		0.621207	-1.71616e-07
0.281199	0.220041	4.94841e-07		0.620245	8.02038e-08
0.281167	0.219311	4.83637e-07		0.620719	-4.32693e-08
0.281137	0.2186	5.77939e-07		0.621985	-4.93997e-07
0.281106	0.21787	6.94102e-07		0.621697	-4.204e-07
0.281074	0.217139	7.05306e-07		0.622104	-6.63292e-07
0.281044	0.216419	6.89948e-07		0.622424	-9.1493e-07
0.281022	0.215698	6.97032e-07		0.622798	-9.46304e-07
0.280982	0.214978	7.11777e-07		0.622815	-1.13038e-06
0.280951	0.214247	7.41848e-07		0.622096	-6.74472e-07
0.28093	0.213516	8.72145e-07		0.622424	-6.91767e-07
0.280898	0.212796	4.62999e-07		0.622853	-5.57811e-07
0.280868	0.212075	1.2755e-07		0.623315	-1.01663e-06
0.280826	0.211346	1.18696e-07		0.62364	-1.01872e-06
0.280805	0.210625	1.51117e-07		0.623028	-8.44798e-07
0.280774	0.209894	3.5627e-07		0.623353	-8.95129e-07
0.280743	0.209163	3.41556e-07		0.623233	-3.67076e-07
0.280703	0.208453	3.52149e-07		0.623725	-1.33644e-06
0.280681	0.207723	4.32928e-07		0.623482	-1.00407e-06
0.280651	0.207002	4.25266e-07		0.62141	-3.27224e-07
0.280619	0.206272	4.24686e-07		0.620839	-1.44294e-07
0.280588	0.205541	6.15672e-07		0.619484	2.31749e-07
0.280557	0.204821	7.70728e-07		0.621088	-3.43443e-07
0.280526	0.2041	7.96678e-07		0.621435	-5.47023e-07
0.280495	0.20337	7.70728e-07		0.618863	3.07218e-07
0.280474	0.202649	6.9291e-07		0.620266	-1.66166e-09
0.280442	0.201918	6.97032e-07		0.619689	1.39932e-07
0.280402	0.201208	6.97643e-07		0.621518	-3.47414e-07
0.280371	0.200478	6.97032e-07		0.620468	-1.8515e-07
0.280349	0.199747	6.8821e-07		0.62172	-5.78675e-07
0.280319	0.199026	6.9349e-07		0.621864	-4.06939e-07
0.280278	0.198296	6.98223e-07		0.621917	-8.30223e-07
0.280247	0.197576	6.9291e-07		0.622152	-7.82064e-07
0.280226	0.196855	6.96452e-07		0.622532	-8.0895e-07
0.280195	0.196124	7.07656e-07		0.622454	-7.5686e-07
0.280163	0.195394	7.02923e-07		0.622741	-8.97551e-07
0.280122	0.194674	6.19794e-07		0.622854	-8.8834e-07
0.280101	0.193953	3.42136e-07		0.623111	-8.06351e-07
0.28007	0.193232	1.69405e-07		0.623627	-1.04869e-06
0.28004	0.192502	1.252e-07		0.623202	-1.01904e-06
0.2814	0.22094	2.6551e-07		0.623401	-8.97367e-07
0.281369	0.220219	5.13096e-07		0.626119	7.33079e-07
0.281338	0.219489	4.96e-07		0.626357	9.80177e-07
0.281308	0.218768	6.29227e-07		0.625447	1.13531e-06
0.281276	0.218038	7.01152e-07		0.625685	1.18506e-06
0.281245	0.217317	6.98802e-07		0.626072	1.30185e-06
0.281223	0.216586	6.9349e-07		0.626464	1.51101e-06
0.281193	0.215866	7.03535e-07		0.624786	1.19744e-06
0.281151	0.215136	7.14739e-07		0.625788	1.10305e-06
0.281121	0.214415	7.28873e-07		0.626149	7.68558e-07
0.2811	0.213694	9.15159e-07		0.62651	1.06717e-06
0.281069	0.212964	7.89594e-07		0.62674	2.29561e-07
0.281038	0.212243	3.02052e-07		0.626748	8.87656e-07
0.280996	0.211513	1.63513e-07		0.627573	2.93501e-07
0.280976	0.210792	2.77873e-07		0.627485	7.23071e-07
0.280944	0.210072	5.01892e-07		0.627139	1.01555e-06
0.280913	0.209341	5.29613e-07		0.626789	1.00531e-06
0.280873	0.208621	3.59811e-07		0.626871	1.13738e-06
0.280852	0.20789	3.06173e-07		0.627005	1.43132e-06
0.28082	0.20717	3.15027e-07		0.627285	9.0311e-07
0.28079	0.206449	4.84796e-07		0.627526	1.90626e-06
0.280769	0.205718	6.49864e-07		0.624995	-1.31367e-06
0.280727	0.204988	6.13322e-07		0.623964	-1.12466e-06
0.280696	0.204268	6.53406e-07		0.624215	-6.90571e-07
0.280665	0.203537	5.92105e-07		0.624034	-1.09384e-06
0.280644	0.202826	5.82092e-07		0.624424	-1.23939e-06
0.280613	0.202096	6.43393e-07		0.623853	-1.01122e-06
0.280572	0.201366	6.91719e-07		0.627204	1.06905e-06
0.280541	0.200645	7.10586e-07		0.627558	1.67643e-06
0.28052	0.199914	7.08815e-07		0.624223	-1.06992e-06
0.280488	0.199194	7.01152e-07		0.624795	-1.09192e-06
0.280448	0.198474	7.00573e-07		0.625141	-1.11637e-06
0.280427	0.197743	7.02923e-07		0.624593	-1.06919e-06
0.280396	0.197022	6.95261e-07		0.623999	-1.0009e-06
0.280365	0.196302	7.08236e-07		0.624971	-1.10424e-06
0.280334	0.195571	7.04694e-07		0.625517	-1.20108e-06
0.280303	0.194851	6.77585e-07		0.624359	-1.01098e-06
0.280271	0.19412	4.76554e-07		0.623761	-9.11233e-07
0.28024	0.19339	2.1068e-07		0.628286	-1.31557e-06
0.280209	0.192679	1.49958e-07		0.627889	-1.39578e-06
0.280188	0.191948	1.21046e-07		0.628433	-1.21237e-06
0.28157	0.221107	3.19727e-07		0.627997	-9.16704e-07
0.281538	0.220377	5.13676e-07		0.628223	-2.51511e-07
0.281518	0.219666	4.91299e-07		0.628914	-2.22785e-07
0.281477	0.218936	6.6284e-07		0.628963	-1.33412e-06
0.281447	0.218215	6.97032e-07		0.629471	-1.40058e-07
0.281416	0.217485	6.95872e-07		0.628947	-1.14331e-06
0.281394	0.216754	7.15898e-07		0.629196	-6.50306e-07
0.281364	0.216043	7.37727e-07		0.629446	-8.73241e-07
0.281322	0.215313	7.23561e-07		0.62975	-7.5862e-07
0.281301	0.214592	7.10586e-07		0.6295	-1.25073e-06
0.28127	0.213862	8.12582e-07		0.630053	-1.35762e-06
0.281239	0.213131	9.41688e-07		0.628955	-8.39066e-07
0.281208	0.212411	8.55628e-07		0.627743	-1.60193e-06
0.281177	0.21169	7.30064e-07		0.628552	-7.8453e-07
0.281145	0.21096	7.68377e-07		0.628139	-1.38949e-06
0.281115	0.210239	8.3264e-07		0.628545	-1.13375e-06
0.281084	0.209509	8.42653e-07		0.629905	7.15113e-07
0.281052	0.208788	3.68086e-07		0.627831	5.81462e-07
0.281022	0.208068	1.77067e-07		0.628012	-6.36107e-08
0.280991	0.207337	2.67248e-07		0.628177	1.02627e-06
0.28096	0.206617	4.61808e-07		0.628465	-8.26497e-08
0.280938	0.205886	4.76554e-07		0.628544	2.42455e-07
0.280898	0.205166	3.02632e-07		0.627699	1.3851e-06
0.280866	0.204445	3.15027e-07		0.628145	1.55964e-06
0.280845	0.203714	3.83411e-07		0.628113	1.65759e-06
0.280814	0.202984	5.94455e-07		0.628074	1.92012e-06
0.280783	0.202263	6.77585e-07		0.629153	1.01885e-06
0.280743	0.201543	7.03535e-07		0.629529	6.38138e-07
0.280721	0.200812	7.11197e-07		0.628665	9.90851e-07
0.28069	0.200092	7.09427e-07		0.628635	1.54834e-06
0.280659	0.199361	6.99382e-07		0.628692	1.93452e-06
0.280618	0.198641	7.01152e-07		0.629212	1.31374e-06
0.280597	0.19792	7.07656e-07		0.62959	1.1016e-06
0.280566	0.19719	6.99382e-07		0.629272	1.61271e-06
0.280535	0.196469	7.05886e-07		0.627906	-1.74329e-06
0.280504	0.195739	7.10006e-07		0.627984	-9.46821e-07
0.280472	0.195008	6.98802e-07		0.627701	-1.74261e-06
0.280442	0.194298	5.98576e-07		0.628018	-1.69499e-06
0.280411	0.193567	2.93778e-07		0.628062	-1.6537e-06
0.280389	0.192836	1.69405e-07		0.628224	-1.64272e-06
0.280359	0.192116	1.38143e-07		0.628256	-1.22086e-06
0.280318	0.191396	1.20467e-07		0.628741	-1.05866e-06
0.281741	0.221285	3.65124e-07		0.628603	-1.46694e-06
0.281709	0.220554	4.75974e-07		0.628777	-1.56941e-06
0.281689	0.219833	4.94229e-07		0.628461	-1.40251e-06
0.281648	0.219103	6.69343e-07		0.628858	-1.77286e-06
0.281616	0.218383	6.9291e-07		0.628541	-1.66184e-06
0.281596	0.217662	7.04694e-07		0.628529	1.32626e-06
0.281565	0.216931	7.26523e-07		0.628651	2.11094e-06
0.281534	0.216211	7.28294e-07		0.628985	9.72965e-07
0.281492	0.215481	7.25911e-07		0.62901	-1.52177e-06
0.281472	0.21476	6.99993e-07		0.629023	1.1148e-06
0.28144	0.214039	7.44198e-07		0.629093	-1.42941e-06
0.281409	0.213309	7.80161e-07		0.629253	-1.89536e-06
0.281378	0.212578	8.66221e-07		0.629327	-1.53857e-06
0.281347	0.211858	8.53278e-07		0.629354	1.57616e-06
0.281316	0.211137	7.91365e-07		0.629384	1.4147e-06
0.281285	0.210407	7.1709e-07		0.62937	-1.48237e-06
0.281254	0.209687	4.74783e-07		0.629436	1.05514e-06
0.281223	0.208956	1.81768e-07		0.629806	-1.81703e-06
0.281193	0.208235	1.88851e-07		0.629558	-1.92322e-06
0.281161	0.207515	2.71401e-07		0.629828	1.58501e-06
0.28114	0.206784	3.56882e-07		0.629947	2.72211e-06
0.281109	0.206063	2.40719e-07		0.629517	1.63012e-06
0.281068	0.205333	1.97093e-07		0.62997	-2.36505e-06
0.281036	0.204603	2.1361e-07		0.629546	-1.11117e-06
0.281016	0.203892	4.31737e-07		0.629895	1.57281e-06
0.280984	0.203162	6.41622e-07		0.629877	-1.43927e-06
0.280954	0.202441	7.10006e-07		0.630103	-4.5208e-07
0.280913	0.201711	7.02923e-07		0.63027	-2.18031e-06
0.280891	0.20098	7.07656e-07		0.630339	3.7689e-07
0.280861	0.200269	7.01764e-07		0.630382	-1.9625e-06
0.280829	0.199539	7.05886e-07		0.630141	1.09808e-06
0.280798	0.198808	7.10006e-07		0.630378	1.85637e-06
0.280767	0.198088	6.94102e-07		0.630075	1.28852e-06
0.280736	0.197358	7.03535e-07		0.630386	1.25089e-06
0.280705	0.196637	7.06465e-07		0.630276	1.49848e-06
0.280685	0.195916	7.12356e-07		0.63057	-4.54005e-07
0.280643	0.195186	7.02343e-07		0.630545	-5.26131e-07
0.280612	0.194466	6.6519e-07		0.630518	-1.57218e-06
0.280581	0.193735	4.45903e-07		0.630682	-2.15369e-06
0.28056	0.193014	1.95934e-07		0.63064	1.9718e-06
0.280529	0.192294	1.33442e-07		0.630782	8.68167e-07
0.280488	0.191563	1.2578e-07		0.63079	2.0348e-06
0.281942	0.222173	1.21046e-07		0.63093	2.93353e-06
0.281911	0.221452	3.5627e-07		0.63104	-9.52381e-07
0.28189	0.220722	4.57687e-07		0.631018	1.41343e-06
0.281859	0.220011	5.40205e-07		0.630982	-1.9543e-06
0.281818	0.219281	6.70502e-07		0.630991	-2.05952e-06
0.281797	0.21855	6.97643e-07		0.631206	2.06088e-06
0.281766	0.21783	7.12356e-07		0.631225	3.95412e-07
0.281735	0.217099	7.12968e-07		0.631291	-1.52843e-06
0.281704	0.216379	6.89948e-07		0.631366	-1.91299e-06
0.281673	0.215658	6.99382e-07		0.631343	1.15856e-07
0.281641	0.214928	7.08815e-07		0.631469	-1.74436e-07
0.28161	0.214197	7.2179e-07		0.63146	-8.64247e-07
0.28158	0.213487	6.95872e-07		0.63149	-8.90327e-07
0.281558	0.212756	6.53986e-07		0.631433	1.55422e-06
0.281518	0.212036	5.59072e-07		0.63166	9.45668e-07
0.281486	0.211305	4.47674e-07		0.6316	-1.57059e-06
0.281455	0.210575	3.17377e-07		0.631689	2.36259e-06
0.281435	0.209864	1.64092e-07		0.63177	-1.2053e-06
0.281393	0.209134	1.21658e-07		0.631822	1.758e-06
0.281362	0.208403	1.65863e-07		0.63194	-1.03777e-06
0.281341	0.207682	2.80835e-07		0.632387	-4.05333e-07
0.28131	0.206952	2.64898e-07		0.632296	-1.10416e-06
0.281279	0.206231	1.90622e-07		0.632653	-1.58909e-06
0.281239	0.205511	1.81189e-07		0.632396	-1.42947e-06
0.281217	0.20478	2.94389e-07		0.631869	-1.47525e-06
0.281186	0.20406	5.62034e-07		0.632126	-1.28282e-06
0.281155	0.203329	6.97032e-07		0.631894	-1.97812e-07
0.281124	0.202609	7.28873e-07		0.632341	3.42854e-08
0.281093	0.201888	7.04694e-07		0.632364	-4.40584e-07
0.281062	0.201158	6.99382e-07		0.63284	-9.06778e-07
0.28103	0.200427	6.8821e-07		0.632964	-1.65579e-06
0.281	0.199707	6.99993e-07		0.633187	-7.33725e-07
0.280969	0.198986	7.04694e-07		0.633282	-7.43914e-07
0.280938	0.198266	7.04694e-07		0.633242	-1.2346e-07
0.280907	0.197535	7.03535e-07		0.633724	-1.89877e-06
0.280885	0.196804	7.11777e-07		0.634153	-2.64072e-07
0.280855	0.196084	7.14739e-07		0.634112	3.20665e-07
0.280814	0.195364	7.04114e-07		0.632797	4.01889e-07
0.280783	0.194633	6.91719e-07		0.633223	2.98988e-07
0.280761	0.193912	5.46129e-07		0.633642	4.11935e-07
0.28073	0.193182	2.7079e-07		0.632225	6.06393e-07
0.280698	0.192451	1.21046e-07		0.632048	9.13926e-07
0.280658	0.191741	1.20467e-07		0.633013	6.66785e-07
0.282113	0.222351	1.61742e-07		0.633861	4.89963e-07
0.282081	0.22162	3.94615e-07		0.632436	1.47171e-06
0.28206	0.220899	5.08396e-07		0.632306	1.92723e-06
0.282029	0.220169	5.17829e-07		0.632831	1.06694e-06
0.281988	0.219449	6.81126e-07		0.633225	1.58067e-06
0.281967	0.218728	7.06465e-07		0.63365	1.42083e-06
0.281936	0.217997	6.89369e-07		0.632174	2.03212e-06
0.281906	0.217277	6.82285e-07		0.632743	1.95092e-06
0.281874	0.216546	6.95261e-07		0.618304	2.47031e-07
0.281843	0.215826	6.98802e-07		0.618531	2.65325e-07
0.281812	0.215105	7.25331e-07		0.61911	1.97988e-07
0.281781	0.214375	7.07656e-07		0.619711	-2.95155e-08
0.281749	0.213644	5.58492e-07		0.619232	7.59605e-08
0.281728	0.212923	3.8457e-07		0.618739	1.25938e-07
0.281687	0.212193	2.93198e-07		0.618948	9.38247e-08
0.281657	0.211483	1.85309e-07		0.617983	3.18054e-07
0.281636	0.210752	1.5643e-07		0.618219	3.1763e-07
0.281604	0.210021	1.23429e-07		0.620141	-1.89435e-07
0.281532	0.208581	2.01826e-07		0.620765	-3.34851e-07
0.281512	0.20786	3.40365e-07		0.619157	1.05529e-08
0.28148	0.207129	2.48413e-07		0.619616	-8.07655e-08
0.281449	0.206399	1.94163e-07		0.620438	-2.93971e-07
0.281408	0.205679	1.69405e-07		0.619902	-1.6858e-07
0.281387	0.204948	4.08749e-07		0.619366	-5.4072e-08
0.281356	0.204227	6.50476e-07		0.621033	-4.11083e-07
0.281325	0.203507	7.31223e-07		0.62011	-2.53483e-07
0.281304	0.202776	7.28294e-07		0.619574	-1.08196e-07
0.281262	0.202046	7.14739e-07		0.620703	-4.02689e-07
0.281233	0.201325	6.97643e-07		0.621284	-5.2559e-07
0.281201	0.200605	6.99382e-07		0.617433	3.85756e-07
0.281181	0.199884	7.08815e-07		0.617741	2.48458e-07
0.281139	0.199154	7.02923e-07		0.616882	4.29035e-07
0.281108	0.198423	7.05886e-07		0.617769	3.08714e-07
0.281076	0.197703	7.12356e-07		0.617189	4.82431e-07
0.281056	0.196982	7.06465e-07		0.618414	2.79089e-07
0.281024	0.196251	7.11197e-07		0.618537	1.2478e-07
0.280984	0.195531	7.00573e-07		0.618903	3.61451e-08
0.280963	0.1948	7.01764e-07		0.619044	9.30788e-09
0.280932	0.19409	5.98576e-07		0.61925	-2.87075e-08
0.280901	0.193359	3.83411e-07		0.616656	2.58933e-07
0.280869	0.192629	1.60551e-07		0.616337	3.53852e-07
0.280839	0.191908	1.31671e-07		0.617341	3.23949e-07
0.280777	0.190447	1.18117e-07		0.616575	3.43371e-07
0.282283	0.222518	1.82959e-07		0.616922	3.06435e-07
0.282261	0.221787	4.55337e-07		0.617759	2.08284e-07
0.282231	0.221077	5.00733e-07		0.617441	2.85674e-07
0.282199	0.220346	5.10746e-07		0.617984	2.34218e-07
0.282168	0.219616	6.74044e-07		0.618193	2.17515e-07
0.282137	0.218895	6.87018e-07		0.618722	7.92512e-08
0.282106	0.218165	6.82285e-07		0.622243	6.91653e-07
0.282075	0.217444	7.01152e-07		0.622798	7.17573e-07
0.282054	0.216723	7.23561e-07		0.622442	6.92205e-07
0.282013	0.215993	7.06465e-07		0.622647	7.16103e-07
0.281982	0.215273	6.64031e-07		0.622854	7.77841e-07
0.281951	0.214542	6.30998e-07		0.623353	7.61149e-07
0.28193	0.213821	3.74557e-07		0.623558	8.19185e-07
0.281899	0.213101	1.53468e-07		0.623001	7.31993e-07
0.281857	0.212371	1.46997e-07		0.623206	7.45338e-07
0.281734	0.209479	1.22817e-07		0.623753	6.21314e-07
0.281713	0.208748	3.73978e-07		0.623904	8.8273e-07
0.281682	0.208017	3.79869e-07		0.624456	1.21771e-06
0.28165	0.207297	2.51343e-07		0.62411	9.48066e-07
0.28162	0.206576	1.88272e-07		0.623764	7.81678e-07
0.281589	0.205846	1.8238e-07		0.624279	7.04685e-07
0.281558	0.205125	5.37275e-07		0.625013	1.19676e-06
0.281526	0.204395	6.95872e-07		0.6254	1.27535e-06
0.281496	0.203674	7.25911e-07		0.624793	1.34637e-06
0.281474	0.202954	7.15319e-07		0.625179	1.08117e-06
0.281433	0.202223	7.24172e-07		0.624573	9.21632e-07
0.281402	0.201503	7.16478e-07		0.625624	9.0119e-07
0.281371	0.200772	7.09427e-07		0.625017	9.13247e-07
0.28135	0.200041	6.99382e-07		0.625984	8.72031e-07
0.28131	0.199331	6.99993e-07		0.625461	8.8658e-07
0.281279	0.198601	6.99382e-07		0.62582	8.81855e-07
0.281257	0.19787	7.03535e-07		0.625298	1.01838e-06
0.281226	0.197149	6.99382e-07		0.625742	9.88531e-07
0.281194	0.196419	7.10006e-07		0.626344	9.45884e-07
0.281154	0.195709	7.02343e-07		0.626264	9.55626e-07
0.281132	0.194978	7.05306e-07		0.626708	9.465e-07
0.281102	0.194247	6.41622e-07		0.623414	6.89657e-07
0.281071	0.193527	4.57107e-07		0.623511	7.18925e-07
0.28104	0.192796	1.8708e-07		0.623969	8.95356e-07
0.28101	0.192086	1.29321e-07		0.62393	8.11839e-07
0.280978	0.191356	1.19887e-07		0.623891	4.92305e-07
0.282484	0.223416	1.2755e-07		0.624855	7.83284e-07
0.282463	0.222696	1.83539e-07		0.624412	9.09324e-07
0.282431	0.221965	4.21724e-07		0.625108	1.14723e-06
0.2824	0.221235	4.31158e-07		0.624478	1.44524e-06
0.28237	0.220514	5.2253e-07		0.615248	4.49163e-07
0.282339	0.219793	6.68151e-07		0.615795	3.49021e-07
0.282308	0.219073	6.95872e-07		0.616169	3.38151e-07
0.282277	0.218342	7.02923e-07		0.616001	4.02637e-07
0.282245	0.217612	7.2179e-07		0.615625	3.58944e-07
0.282224	0.216891	6.99382e-07		0.614694	4.73883e-07
0.282183	0.216171	6.56368e-07		0.614093	5.04739e-07
0.282153	0.21544	5.98576e-07		0.614603	4.44763e-07
0.282121	0.21472	5.61454e-07		0.615159	3.91351e-07
0.2821	0.213989	2.87306e-07		0.615069	4.32382e-07
0.281904	0.209637	2.78453e-07		0.615512	3.05392e-07
0.281884	0.208926	4.84796e-07		0.613486	3.96897e-07
0.281852	0.208195	3.02052e-07		0.613676	3.46718e-07
0.281821	0.207465	2.57847e-07		0.614136	4.68822e-07
0.281789	0.206744	2.07138e-07		0.614089	5.92713e-07
0.281759	0.206014	2.6551e-07		0.614579	4.02502e-07
0.281727	0.205293	6.46323e-07		0.613062	6.8356e-07
0.281697	0.204573	7.03535e-07		0.612357	5.33403e-07
0.281676	0.203842	7.14739e-07		0.613023	6.38563e-07
0.281645	0.203121	7.12356e-07		0.613578	5.45601e-07
0.281604	0.202391	7.12356e-07		0.613474	7.09359e-07
0.281572	0.201671	7.27102e-07		0.619947	5.33315e-07
0.281552	0.20095	7.10586e-07		0.620088	6.8898e-07
0.28152	0.200219	7.07045e-07		0.620137	8.68128e-07
0.28148	0.199499	7.10586e-07		0.620415	7.84454e-07
0.281448	0.198769	7.01764e-07		0.62061	8.69744e-07
0.281428	0.198048	7.02923e-07		0.619564	7.27878e-07
0.281396	0.197327	6.97643e-07		0.619042	1.00977e-06
0.281365	0.196597	7.07656e-07		0.619271	4.85895e-07
0.281335	0.195876	6.99382e-07		0.620224	1.1306e-06
0.281303	0.195146	7.10586e-07		0.619615	7.02731e-07
0.281272	0.194425	6.78164e-07		0.619665	8.89938e-07
0.281241	0.193695	5.38466e-07		0.621583	5.60133e-07
0.28122	0.192974	2.34827e-07		0.621144	1.08226e-06
0.281179	0.192244	1.26359e-07		0.621885	7.39531e-07
0.281148	0.191523	1.19887e-07		0.622087	6.55241e-07
0.282695	0.224314	1.2755e-07		0.621726	7.28876e-07
0.282654	0.223584	1.31091e-07		0.622289	8.32564e-07
0.282632	0.222853	2.04176e-07		0.620728	9.05597e-07
0.282602	0.222143	4.05207e-07		0.621165	8.29051e-07
0.28257	0.221412	4.30578e-07		0.621286	8.41463e-07
0.28255	0.220691	4.88338e-07		0.623028	5.66548e-07
0.282509	0.219961	6.68151e-07		0.623047	7.14909e-07
0.282478	0.219231	7.14739e-07		0.616377	4.8274e-07
0.282446	0.21851	7.14739e-07		0.616753	5.14725e-07
0.282426	0.217789	7.05306e-07		0.622436	1.08126e-06
0.282395	0.217069	6.75814e-07		0.623463	8.22205e-07
0.282353	0.216339	6.30418e-07		0.617661	2.75431e-07
0.282323	0.215608	5.49638e-07		0.617129	3.04518e-07
0.282302	0.214887	4.92458e-07		0.622987	4.13359e-07
0.282271	0.214167	3.07944e-07		0.623132	6.61185e-07
0.282239	0.213436	1.299e-07		0.616125	6.42814e-07
0.282115	0.210544	2.31318e-07		0.61566	7.00363e-07
0.282085	0.209814	5.11937e-07		0.616525	5.23601e-07
0.282054	0.209093	4.65929e-07		0.617184	3.94492e-07
0.282022	0.208363	2.05368e-07		0.621848	8.96446e-07
0.281992	0.207642	2.01826e-07		0.621985	9.15502e-07
0.28197	0.206921	2.22464e-07		0.62212	6.98864e-07
0.281929	0.206191	3.81061e-07		0.622582	7.17767e-07
0.281897	0.205461	6.92331e-07		0.622616	5.08288e-07
0.281867	0.20474	6.59297e-07		0.614979	5.96618e-07
0.281846	0.204009	6.75814e-07		0.614174	9.17161e-07
0.281815	0.203289	6.97643e-07		0.620847	1.0187e-06
0.281774	0.202569	6.86439e-07		0.621407	8.65734e-07
0.281743	0.201838	7.22401e-07		0.615383	8.1073e-07
0.281722	0.201117	7.08236e-07		0.620966	8.35315e-07
0.281691	0.200397	7.05306e-07		0.614888	7.10878e-07
0.28165	0.199667	7.03535e-07		0.621534	8.54673e-07
0.281629	0.198946	7.02923e-07		0.620288	1.48939e-06
0.281598	0.198215	6.97643e-07		0.614798	4.64254e-07
0.281566	0.197485	7.01764e-07		0.614263	6.52895e-07
0.281536	0.196774	6.95872e-07		0.615918	6.86684e-07
0.281504	0.196044	7.02923e-07		0.614709	5.4082e-07
0.281474	0.195323	7.08815e-07		0.615311	6.2671e-07
0.281442	0.194593	6.66381e-07		0.621085	7.30798e-07
0.281411	0.193862	5.55562e-07		0.620672	6.18658e-07
0.281391	0.193151	2.76682e-07		0.620715	6.27001e-07
0.281349	0.192421	1.24588e-07		0.622155	6.57025e-07
0.282866	0.224482	1.2755e-07		0.621661	7.2617e-07
0.282834	0.223761	1.17537e-07		0.61895	1.94171e-08
0.282803	0.223031	2.12451e-07		0.618996	1.17979e-08
0.282773	0.22231	4.24686e-07		0.61774	2.98956e-07
0.282741	0.22158	4.37049e-07		0.618393	2.12092e-07
0.28272	0.220849	4.68891e-07		0.618601	9.27096e-08
0.28268	0.220139	6.87018e-07		0.619781	-1.57333e-07
0.282648	0.219408	7.07656e-07		0.619388	-6.09179e-08
0.282617	0.218678	6.9349e-07		0.619595	-9.56412e-08
0.282596	0.217957	6.6226e-07		0.619802	-1.27269e-07
0.282564	0.217226	6.87598e-07		0.619201	-2.03417e-08
0.282524	0.216516	6.87598e-07		0.620968	-4.50609e-07
0.282492	0.215786	6.17443e-07		0.621562	-6.33693e-07
0.282471	0.215055	5.06013e-07		0.621863	-6.02987e-07
0.282441	0.214334	3.81061e-07		0.621223	-4.9736e-07
0.28241	0.213604	2.28935e-07		0.621574	-5.34376e-07
0.282379	0.212893	1.5701e-07		0.620373	-3.19757e-07
0.282348	0.212163	1.82959e-07		0.619989	-1.9416e-07
0.282317	0.211432	3.23849e-07		0.620629	-3.51999e-07
0.282285	0.210702	5.17217e-07		0.620196	-2.27688e-07
0.282255	0.209981	5.90913e-07		0.620869	-4.18487e-07
0.282224	0.209261	3.82799e-07		0.617239	3.89185e-07
0.282193	0.20854	1.53468e-07		0.617768	2.28723e-07
0.282161	0.20781	1.78259e-07		0.616528	5.99668e-07
0.28214	0.207079	2.48993e-07		0.616532	5.93627e-07
0.282099	0.206359	4.15252e-07		0.615173	4.61233e-07
0.282068	0.205638	6.79935e-07		0.6158	7.90636e-07
0.282047	0.204917	6.56947e-07		0.615229	7.12092e-07
0.282016	0.204187	6.86439e-07		0.621204	6.74712e-07
0.281985	0.203456	6.9349e-07		0.620747	5.42132e-07
0.281944	0.202736	6.91139e-07		0.621143	6.2826e-07
0.281923	0.202015	7.11197e-07		0.621707	7.16625e-07
0.281892	0.201285	7.08236e-07		0.617749	1.80049e-07
0.281861	0.200564	7.11777e-07		0.617295	3.50131e-07
0.281819	0.199834	7.1709e-07		0.617351	2.73634e-07
0.281799	0.199113	7.15319e-07		0.61591	5.62201e-07
0.281768	0.198393	7.04114e-07		0.615549	3.40117e-07
0.281737	0.197662	7.04114e-07		0.615989	3.81772e-07
0.281716	0.196941	6.98802e-07		0.616647	5.27829e-07
0.281674	0.196211	6.96452e-07		0.618143	1.15327e-07
0.281644	0.195491	6.78776e-07		0.621673	6.90194e-07
0.281613	0.19477	6.17443e-07		0.621081	7.3772e-07
0.281591	0.194039	4.86567e-07		0.618203	1.5595e-07
0.28156	0.193309	2.80223e-07		0.621668	8.87719e-07
0.28152	0.192589	1.22238e-07		0.617806	1.78137e-07
0.283036	0.224649	1.2813e-07		0.617406	3.0997e-07
0.283005	0.223929	1.3048e-07		0.618762	8.03338e-08
0.282974	0.223198	2.7256e-07		0.61824	2.29516e-07
0.282942	0.222478	4.58878e-07		0.616935	2.30787e-07
0.282922	0.221757	4.14641e-07		0.616869	2.64055e-07
0.28289	0.221027	4.83637e-07		0.616468	3.15337e-07
0.28285	0.220306	6.77005e-07		0.616338	3.37818e-07
0.282819	0.219576	6.9291e-07		0.616009	2.59546e-07
0.282797	0.218855	6.76394e-07		0.621237	-3.68257e-07
0.282767	0.218134	6.77585e-07		0.620834	-1.83397e-07
0.282735	0.217404	6.33959e-07		0.621589	-4.28472e-07
0.282694	0.216684	6.89948e-07		0.620402	-2.25512e-07
0.282673	0.215953	6.13901e-07		0.621099	-2.71126e-07
0.282642	0.215233	5.34925e-07		0.620609	-2.10022e-07
0.28261	0.214502	4.75974e-07		0.619391	-4.53329e-08
0.28258	0.213781	4.86567e-07		0.619951	-1.76242e-07
0.282549	0.213051	4.46483e-07		0.619338	-4.21581e-08
0.282518	0.21233	5.03083e-07		0.620323	-1.30125e-07
0.282487	0.21161	5.77359e-07		0.621826	-3.23161e-07
0.282466	0.210879	5.83251e-07		0.620815	-2.31796e-07
0.282425	0.210159	5.12517e-07		0.621305	-3.10306e-07
0.282394	0.209428	3.72786e-07		0.619918	-1.25502e-07
0.282363	0.208708	2.47802e-07		0.620401	-1.82556e-07
0.282342	0.207987	1.62322e-07		0.617153	2.34376e-07
0.282311	0.207257	2.07718e-07		0.616682	2.34983e-07
0.28227	0.206537	4.34699e-07		0.617625	2.24897e-07
0.282238	0.205806	7.01152e-07		0.618772	8.51194e-08
0.282217	0.205075	6.8821e-07		0.618205	1.42093e-07
0.282186	0.204365	7.1709e-07		0.619346	-3.14153e-08
0.282155	0.203634	6.89948e-07		0.621022	-3.16763e-07
0.282124	0.202904	6.81706e-07		0.621611	-3.3249e-07
0.282094	0.202183	6.82897e-07		0.621422	-2.81787e-07
0.282062	0.201453	7.04114e-07		0.620518	-1.76108e-07
0.282032	0.200742	7.03535e-07		0.619986	-1.29222e-07
0.282	0.200012	7.09427e-07		0.617379	1.87635e-07
0.281969	0.199281	7.11777e-07		0.616903	3.2083e-07
0.281938	0.198561	7.07045e-07		0.617843	2.30873e-07
0.281907	0.19783	7.05306e-07		0.618646	1.65312e-07
0.281886	0.197109	7.05886e-07		0.627078	7.86206e-07
0.281845	0.196389	6.91139e-07		0.627097	1.10551e-06
0.281814	0.195659	6.75235e-07		0.626185	1.00213e-06
0.281782	0.194928	5.75009e-07		0.626628	1.09617e-06
0.281762	0.194207	3.86953e-07		0.622166	-6.89885e-07
0.28173	0.193487	2.28935e-07		0.628036	1.52806e-06
0.28169	0.192767	1.24588e-07		0.627135	7.29884e-07
0.283215	0.224827	1.32863e-07		0.627566	1.22816e-06
0.283175	0.224107	1.34634e-07		0.627529	9.3927e-07
0.283144	0.223376	2.83185e-07		0.622543	-8.88201e-07
0.283113	0.222646	4.0759e-07		0.621876	-6.2713e-07
0.283092	0.221925	4.12291e-07		0.62561	9.96196e-07
0.28306	0.221194	4.88338e-07		0.626055	1.13092e-06
0.28302	0.220474	6.59297e-07		0.62445	1.01114e-06
0.282988	0.219754	6.95261e-07		0.625482	9.87662e-07
0.282968	0.219023	7.10006e-07		0.624985	8.89892e-07
0.282936	0.218292	6.53406e-07		0.625987	1.14237e-06
0.282906	0.217582	5.26071e-07		0.625447	8.23318e-07
0.282864	0.216852	6.30418e-07		0.626572	1.36839e-06
0.282843	0.216131	5.00733e-07		0.626516	1.07366e-06
0.282812	0.2154	4.92458e-07		0.627023	8.20128e-07
0.282781	0.21467	4.52375e-07		0.62296	-9.61173e-07
0.28276	0.213959	5.72659e-07		0.628977	1.12985e-06
0.282719	0.213229	5.38466e-07		0.628559	9.29201e-07
0.282688	0.212498	4.98351e-07		0.628438	1.11085e-06
0.282657	0.211778	5.44358e-07		0.622258	-8.18485e-07
0.282636	0.211047	6.20985e-07		0.627967	1.65949e-06
0.282595	0.210327	5.53792e-07		0.62741	6.56021e-07
0.282564	0.209606	4.3647e-07		0.625852	1.06326e-06
0.282532	0.208876	3.17956e-07		0.626977	7.34783e-07
0.282512	0.208155	1.92393e-07		0.626461	1.05709e-06
0.282481	0.207424	2.10068e-07		0.627437	7.94355e-07
0.28244	0.206704	4.46483e-07		0.627017	5.42541e-07
0.282419	0.205983	6.79356e-07		0.622201	-4.96604e-07
0.282387	0.205253	6.75235e-07		0.621936	-2.93174e-07
0.282357	0.204532	6.75235e-07		0.6228	-7.92362e-07
0.282325	0.203802	6.58718e-07		0.623106	-8.2147e-07
0.282294	0.203081	6.55756e-07		0.628844	1.07099e-06
0.282263	0.202351	6.78776e-07		0.627898	1.0559e-06
0.282233	0.20163	6.97643e-07		0.628305	9.41337e-07
0.282201	0.2009	6.91139e-07		0.629251	1.04049e-06
0.28217	0.200179	7.11197e-07		0.628711	8.88282e-07
0.28214	0.199459	7.14739e-07		0.626405	7.78483e-07
0.282108	0.198728	7.08815e-07		0.626907	6.03141e-07
0.282087	0.198007	7.10006e-07		0.627405	8.12463e-07
0.282056	0.197277	7.01152e-07		0.627742	1.19557e-06
0.282016	0.196557	7.05306e-07		0.623851	9.98749e-07
0.281984	0.195836	6.68151e-07		0.6249	8.07952e-07
0.281963	0.195105	5.54951e-07		0.624401	7.77113e-07
0.281932	0.194385	3.22078e-07		0.623811	7.54101e-07
0.281901	0.193654	1.8415e-07		0.624315	6.79024e-07
0.28186	0.192934	1.36984e-07		0.624857	6.3228e-07
0.283386	0.224994	1.52888e-07		0.62323	6.62697e-07
0.283345	0.224264	1.41684e-07		0.623772	6.48153e-07
0.283314	0.223554	2.75523e-07		0.623732	6.02042e-07
0.283293	0.222823	3.5627e-07		0.624264	6.23231e-07
0.283261	0.222092	4.46483e-07		0.622211	7.39373e-07
0.283231	0.221372	4.677e-07		0.622152	5.01948e-07
0.28319	0.220642	6.72273e-07		0.622335	6.36851e-07
0.283168	0.219921	6.81126e-07		0.622649	6.16968e-07
0.283138	0.2192	6.95872e-07		0.622716	6.55275e-07
0.283106	0.21847	5.29033e-07		0.622758	4.34611e-07
0.283076	0.217749	5.66155e-07		0.623227	5.59573e-07
0.283044	0.217019	5.88563e-07		0.622801	4.57406e-07
0.283013	0.216288	5.08396e-07		0.623224	5.71827e-07
0.282982	0.215578	5.11325e-07		0.62325	5.16943e-07
0.282961	0.214847	4.75363e-07		0.624798	5.73691e-07
0.28292	0.214117	5.41397e-07		0.624799	6.13229e-07
0.28289	0.213396	5.10746e-07		0.623735	6.04283e-07
0.282859	0.212666	4.47062e-07		0.624267	6.02304e-07
0.282838	0.211955	5.77359e-07		0.624269	5.78269e-07
0.282807	0.211224	6.45743e-07		0.6248	5.99009e-07
0.282765	0.210494	5.66735e-07		0.625257	4.53268e-07
0.282734	0.209774	3.52761e-07		0.625333	6.49254e-07
0.282713	0.209053	1.95934e-07		0.625332	6.41295e-07
0.282682	0.208322	1.34634e-07		0.625869	7.96556e-07
0.282651	0.207602	1.8238e-07		0.625867	6.80282e-07
0.28261	0.206872	5.11325e-07		0.621964	6.79588e-07
0.282588	0.206141	6.56368e-07		0.622771	5.71546e-07
0.282558	0.20542	6.51635e-07		0.623133	5.17112e-07
0.282527	0.2047	6.72852e-07		0.622292	3.80247e-07
0.282506	0.203979	6.39852e-07		0.622681	2.77729e-07
0.282465	0.203249	6.50476e-07		0.62293	5.11285e-07
0.282434	0.202518	6.97643e-07		0.6224	4.57636e-07
0.282403	0.201798	6.96452e-07		0.62257	6.64297e-07
0.282382	0.201077	6.97032e-07		0.623737	7.52499e-07
0.282341	0.200357	6.94681e-07		0.62374	5.74625e-07
0.282309	0.199626	7.08236e-07		0.623124	4.66495e-07
0.282278	0.198896	7.06465e-07		0.625265	-1.17414e-06
0.282257	0.198175	7.08236e-07		0.624736	-1.16913e-06
0.282226	0.197454	7.05886e-07		0.625348	-1.22285e-06
0.282186	0.196724	6.94681e-07		0.625726	-1.24222e-06
0.282155	0.196004	6.46323e-07		0.625479	-1.56029e-06
0.282134	0.195273	5.16637e-07		0.626417	-1.32117e-06
0.282102	0.194552	2.93198e-07		0.62625	-1.16898e-06
0.282072	0.193832	1.47576e-07		0.625895	-1.19017e-06
0.28204	0.193101	1.36984e-07		0.626186	-1.5409e-06
0.283515	0.224442	1.5643e-07		0.626153	-1.37868e-06
0.283484	0.223711	2.59006e-07		0.626673	-1.03187e-06
0.283464	0.22299	3.65124e-07		0.623505	-8.42097e-07
0.283432	0.22226	4.43521e-07		0.623651	-6.21465e-07
0.283402	0.221549	4.52375e-07		0.622425	-7.07013e-07
0.28336	0.220819	6.75814e-07		0.622846	-7.43007e-07
0.283339	0.220088	6.94102e-07		0.623293	-7.18059e-07
0.283308	0.219368	5.68505e-07		0.624463	-9.6979e-07
0.283276	0.218637	4.61808e-07		0.624123	-8.82006e-07
0.283256	0.217916	5.95647e-07		0.624803	-6.91042e-07
0.283215	0.217196	4.79484e-07		0.624891	-6.3773e-07
0.283184	0.216466	3.41556e-07		0.623886	-8.40299e-07
0.283152	0.215735	2.53114e-07		0.624337	-9.65132e-07
0.283132	0.215014	2.17731e-07		0.628335	-1.65035e-06
0.28309	0.214294	2.24814e-07		0.62819	-1.56223e-06
0.28306	0.213574	2.18922e-07		0.627811	-1.61361e-06
0.283028	0.212844	3.01473e-07		0.62767	-1.51451e-06
0.283008	0.212112	5.43747e-07		0.627292	-1.56112e-06
0.282976	0.211392	6.46934e-07		0.628048	-1.52354e-06
0.282936	0.210672	5.33154e-07		0.627528	-1.41862e-06
0.282915	0.209951	3.7929e-07		0.627907	-1.4364e-06
[truncated: 365,951+ more rows]

## Sheet: Wing orientation
time step (s)	Flight
1/1000	Control 1					Control 2					Control 3					Control 4					Low 1					Low 2					Low 3					Medium 1					Medium 2					Medium 3
	Body position - horizontal (m)	Body position - vertical (m)	Wing CoM - vertical (m)	Elevation (deg)	Pitch (deg)	Body position - horizontal (m)	Body position - vertical (m)	Wing CoM - vertical (m)	Elevation (deg)	Pitch (deg)	Body position - horizontal (m)	Body position - vertical (m)	Wing CoM - vertical (m)	Elevation (deg)	Pitch (deg)	Body position - horizontal (m)	Body position - vertical (m)	Wing CoM - vertical (m)	Elevation (deg)	Pitch (deg)	Body position - horizontal (m)	Body position - vertical (m)	Wing CoM - vertical (m)	Elevation (deg)	Pitch (deg)	Body position - horizontal (m)	Body position - vertical (m)	Wing CoM - vertical (m)	Elevation (deg)	Pitch (deg)	Body position - horizontal (m)	Body position - vertical (m)	Wing CoM - vertical (m)	Elevation (deg)	Pitch (deg)	Body position - horizontal (m)	Body position - vertical (m)	Wing CoM - vertical (m)	Elevation (deg)	Pitch (deg)	Body position - horizontal (m)	Body position - vertical (m)	Wing CoM - vertical (m)	Elevation (deg)	Pitch (deg)	Body position - horizontal (m)	Body position - vertical (m)	Wing CoM - vertical (m)	Elevation (deg)
	-0.0141171	0	0	9.53572	3.92339	-0.041025	0	0	-5.85368	5.34914	-0.0509052	0	0	-1.7604	5.04772	-0.0158233	0	0	-0.277364	5.62244	-0.028136	0	0	-1.84039	5.48653	-0.0399595	0	0	1.25825	3.84575	-0.0525496	0	0	9.88396	5.15832	-0.0024607	0	0	5.40402	3.34547	-0.0132129	0	0	-2.11436	5.27107	-0.049505	0	0	-1.85351
	-0.00624461	-0.000448956	-0.000430708	9.54707	3.90587	-0.0328531	3.1066e-05	3.9998e-05	-5.80013	5.3733	-0.0434725	-8.61977e-05	-8.81522e-05	-1.731	4.96655	-0.00826239	-4.92257e-05	-5.39886e-05	-0.306089	5.53623	-0.0198212	-8.5803e-06	-9.25777e-06	-1.82923	5.47928	-0.0320475	-0.000185507	-0.000177323	1.25537	3.89715	-0.0444794	-1.88574e-05	-2.38924e-05	9.86696	5.16205	0.00530895	-0.00034343	-0.0003413	5.4196	3.27108	-0.00551693	-0.000173979	-0.000151509	-2.05999	5.27388	-0.0422588	-8.09401e-05	-7.75321e-05	-1.95906
	0.00164829	-0.000890145	-0.000854356	9.54143	3.90842	-0.0246593	6.49504e-05	8.17539e-05	-5.7799	5.38546	-0.0358833	-0.000171772	-0.000176635	-1.78904	4.89722	-0.000663784	-8.67876e-05	-9.81325e-05	-0.334642	5.50175	-0.011633	-2.24206e-05	-2.17835e-05	-1.85227	5.55921	-0.024205	-0.000386175	-0.000369386	1.33355	3.82052	-0.0363881	-4.70602e-05	-5.53478e-05	9.89558	5.16277	0.0132118	-0.000691465	-0.000686634	5.46923	3.35183	0.00222099	-0.000341575	-0.000299275	-1.98784	5.35803	-0.0345659	-0.000168565	-0.000160819	-1.87125
	0.0095502	-0.00132248	-0.00127042	9.56612	3.97189	-0.0164512	9.92884e-05	0.000123935	-5.76907	5.46232	-0.0283449	-0.000262072	-0.000268802	-1.70806	4.93483	0.00696337	-0.000115932	-0.000135259	-0.313359	5.49592	-0.00356256	-4.60649e-05	-4.22335e-05	-1.83554	5.52898	-0.0163852	-0.000593405	-0.00056953	1.32164	3.77346	-0.0283555	-8.28917e-05	-9.30769e-05	9.88149	5.15673	0.0212226	-0.00103543	-0.00102835	5.5172	3.37949	0.00998919	-0.000507163	-0.000444935	-1.94636	5.35321	-0.0270871	-0.000256683	-0.000243781	-1.90434
	0.0174519	-0.0017493	-0.00168224	9.54109	3.91169	-0.00823316	0.000132795	0.000165358	-5.75517	5.45433	-0.0208516	-0.000353873	-0.000362447	-1.77168	5.04539	0.0145982	-0.000140057	-0.000168321	-0.287319	5.40124	0.00441913	-7.68304e-05	-6.84888e-05	-1.8089	5.46339	-0.00858224	-0.000800155	-0.000770401	1.3716	3.74425	-0.0204025	-0.000126776	-0.000137371	9.90023	5.05672	0.0293208	-0.0013758	-0.00136629	5.55961	3.48345	0.0177939	-0.00066609	-0.000585312	-1.89806	5.31026	-0.0194219	-0.00033593	-0.000318691	-1.94773
	0.0253531	-0.00217674	-0.00209489	9.57681	3.94564	-1.80355e-05	0.000167416	0.000208572	-5.72268	5.43004	-0.0133014	-0.000439233	-0.000450668	-1.75305	4.88031	0.022234	-0.000159845	-0.000197806	-0.313784	5.46185	0.0123354	-0.000111484	-9.79386e-05	-1.80247	5.45749	-0.000775855	-0.00100566	-0.000970243	1.37994	3.80515	-0.0125348	-0.000175132	-0.000185466	9.85957	5.12372	0.0375003	-0.00171602	-0.00170346	5.51981	3.68065	0.0256316	-0.000822109	-0.000723102	-1.868	5.34159	-0.0116849	-0.000411417	-0.000390033	-1.91584
	0.0332468	-0.00260301	-0.0025068	9.59912	3.85245	0.00820658	0.000203715	0.000254027	-5.6612	5.47641	-0.00573182	-0.00052097	-0.000536148	-1.78184	5.07545	0.0298615	-0.000180088	-0.000227673	-0.33687	5.45971	0.0202059	-0.000150853	-0.000130114	-1.7028	5.44971	0.00701831	-0.00121233	-0.00117299	1.35021	3.75519	-0.00473011	-0.000228529	-0.000237031	9.84921	5.08885	0.0457384	-0.00205868	-0.00204228	5.60535	3.78665	0.0335015	-0.000974209	-0.000857944	-1.81737	5.32936	-0.00396268	-0.000485009	-0.000458868	-1.9562
	0.0411176	-0.00302519	-0.00291591	9.60526	3.9488	0.0164326	0.000242081	0.000302034	-5.63907	5.48736	0.00181016	-0.000608351	-0.000626036	-1.77971	4.96009	0.0374905	-0.000195222	-0.000254215	-0.347268	5.4021	0.0280443	-0.000190279	-0.000163375	-1.67298	5.36542	0.0147967	-0.00142372	-0.0013816	1.37944	3.7965	0.00303771	-0.000283491	-0.00029033	9.91779	5.02225	0.0540282	-0.00240115	-0.00238081	5.72151	3.73915	0.0414036	-0.00112132	-0.000988725	-1.83319	5.32961	0.00371383	-0.000562517	-0.000530285	-2.0158
	0.0489813	-0.0034446	-0.00332317	9.58483	3.94573	0.0246631	0.000279012	0.000349571	-5.5997	5.43432	0.00930519	-0.000699566	-0.000718955	-1.73462	5.06211	0.0451095	-0.000215466	-0.00028479	-0.352961	5.45155	0.0358764	-0.000232984	-0.000198429	-1.69414	5.47348	0.0225676	-0.00163729	-0.00159217	1.40876	3.79272	0.0107719	-0.000341156	-0.000345228	9.89343	5.15215	0.0623366	-0.0027481	-0.00271956	5.75304	3.85147	0.0493229	-0.00126232	-0.00111404	-1.78173	5.30305	0.011302	-0.000642922	-0.000604214	-1.94121
	0.056821	-0.00386359	-0.00373049	9.60642	3.95942	0.0328942	0.000318628	0.000399691	-5.51079	5.42602	0.0167538	-0.000795496	-0.000815964	-1.78577	4.99522	0.0527164	-0.000235224	-0.000315352	-0.592883	5.43959	0.0437092	-0.000278199	-0.000235058	-1.66765	5.44412	0.0303254	-0.00185106	-0.00180313	1.43403	3.78564	0.0184874	-0.000398827	-0.000400675	9.924	5.01014	0.0706738	-0.00309332	-0.00305676	5.80871	3.75583	0.0572626	-0.00140042	-0.001237	-1.67496	5.32312	0.0188153	-0.000726282	-0.000680059	-1.98703
	0.0646608	-0.00427594	-0.00413413	9.64323	3.90416	0.0411394	0.000359021	0.000451663	-5.51161	5.49806	0.0241658	-0.000890587	-0.000912939	-1.7699	5.18671	0.0603142	-0.000257778	-0.000347451	-0.343544	5.29555	0.0515422	-0.000322327	-0.000271379	-1.57719	5.26864	0.0380649	-0.00207316	-0.00202457	1.36897	3.70204	0.0262014	-0.000459055	-0.00045765	9.91193	5.02764	0.079021	-0.00343621	-0.00338964	5.84967	3.982	0.0652302	-0.00153923	-0.00136022	-1.64717	5.27692	0.0262467	-0.000812729	-0.000757177	-1.96059
	0.07249	-0.00468857	-0.00453762	9.63274	3.93122	0.0493913	0.00040115	0.000505591	-5.55137	5.42643	0.0315694	-0.000984633	-0.00100818	-1.75819	5.08384	0.067905	-0.000279307	-0.000379156	-0.393758	5.39335	0.0593906	-0.00036907	-0.000309343	-1.66883	5.51628	0.0457922	-0.00228995	-0.00224639	1.41249	3.66117	0.0339288	-0.000512939	-0.000509026	9.94075	5.00839	0.0873807	-0.00378219	-0.00372566	5.95862	3.9206	0.0732028	-0.0016745	-0.00148001	-1.70121	5.30658	0.0336204	-0.000896604	-0.000831483	-1.97852
	0.0803028	-0.00510398	-0.0049445	9.65173	4.0393	0.057654	0.000443956	0.000560601	-5.49651	5.48805	0.0389496	-0.00108363	-0.00110747	-1.76885	5.16832	0.0754931	-0.000298165	-0.000408714	-0.289806	5.33619	0.0672536	-0.000411063	-0.000343066	-1.59545	5.43072	0.0535198	-0.00250808	-0.00246995	1.43031	3.64844	0.0416598	-0.000568986	-0.000562516	10.0014	4.85413	0.0957405	-0.00412491	-0.00405574	5.98815	4.0302	0.0811812	-0.0018097	-0.00159997	-1.66616	5.21273	0.0409481	-0.000982799	-0.000907617	-1.95554
	0.0881023	-0.00551352	-0.00534672	9.66187	3.97617	0.0659167	0.000489402	0.000618466	-5.5178	5.57746	0.046314	-0.00118401	-0.0012078	-1.73962	5.13187	0.083042	-0.000317946	-0.000438603	-0.391114	5.44806	0.075138	-0.000450094	-0.000374001	-1.61474	5.39813	0.06125	-0.00272475	-0.00269425	1.37268	3.65556	0.0494151	-0.000625401	-0.000616642	9.92423	5.03795	0.104112	-0.0044705	-0.00439049	6.09289	4.0504	0.0891636	-0.00194399	-0.00171888	-1.5965	5.22347	0.048233	-0.00107101	-0.000985681	-1.95962
	0.0958947	-0.00593053	-0.00575527	9.66345	4.10075	0.0741828	0.000528543	0.000672051	-5.39258	5.49261	0.0536494	-0.00129511	-0.00131677	-1.77519	5.15107	0.0905762	-0.000335181	-0.000466196	-0.298502	5.18444	0.0830343	-0.000491286	-0.000406258	-1.57423	5.4265	0.0689779	-0.00294512	-0.00291754	1.41463	3.68749	0.0571911	-0.000680473	-0.000670152	9.81461	4.97125	0.112475	-0.00480942	-0.00471934	6.16293	3.98669	0.0971457	-0.00207879	-0.00183885	-1.51511	5.16845	0.055496	-0.0011583	-0.00106139	-1.93048
	0.103669	-0.00634379	-0.0061617	9.70973	4.01074	0.0824614	0.000569043	0.000727452	-5.33807	5.3524	0.0609792	-0.00139953	-0.00141971	-1.72575	5.22504	0.0980952	-0.000354012	-0.000494979	-0.242448	5.13003	0.090949	-0.000530853	-0.000437184	-1.57401	5.54793	0.076703	-0.00316224	-0.00314559	1.43808	3.63192	0.0649875	-0.00073002	-0.000718824	9.87369	4.92664	0.120838	-0.00514489	-0.00504374	6.20085	4.09874	0.105126	-0.00221414	-0.0019594	-1.47394	5.16923	0.0627443	-0.0012452	-0.00113497	-1.91933
	0.111436	-0.00675558	-0.00656723	9.70025	4.11204	0.0907495	0.000611446	0.00078494	-5.35542	5.50511	0.0683058	-0.00150593	-0.00152432	-1.81204	5.18534	0.105609	-0.00036993	-0.000521335	-0.237661	5.05122	0.0988756	-0.000571129	-0.000469286	-1.52076	5.39848	0.0844344	-0.00338292	-0.00337437	1.36673	3.65572	0.0728017	-0.000783274	-0.000771181	9.8484	5.10394	0.129194	-0.00548522	-0.00537117	6.30106	4.14251	0.113112	-0.00234719	-0.00207754	-1.4734	5.23254	0.0699745	-0.00133336	-0.00120986	-1.88455
	0.119194	-0.00717136	-0.00697598	9.72071	4.12583	0.0990494	0.000653883	0.000842891	-5.37019	5.42914	0.0756459	-0.00160944	-0.0016265	-1.76351	5.25729	0.113087	-0.000387758	-0.000549214	-0.210591	5.10272	0.106826	-0.000609019	-0.000498526	-1.48919	5.36657	0.0921741	-0.00360041	-0.00359906	1.32506	3.70059	0.0806407	-0.000837253	-0.000825883	9.77171	4.98849	0.137543	-0.00582027	-0.00569445	6.35264	4.25094	0.121094	-0.00248019	-0.00219611	-1.45059	5.23906	0.0772084	-0.00141918	-0.00128149	-1.90181
	0.126936	-0.0075835	-0.0073818	9.73743	4.13093	0.107359	0.000697548	0.000902683	-5.316	5.43795	0.0829794	-0.00171469	-0.00172967	-1.73771	5.18261	0.120557	-0.000408699	-0.0005799	-0.366854	5.27811	0.114788	-0.000647248	-0.000527404	-1.4324	5.36835	0.0999188	-0.00381931	-0.00382325	1.42974	3.58901	0.0885071	-0.00088733	-0.000875441	9.83062	4.94712	0.145884	-0.00615982	-0.00601711	6.17771	4.2973	0.129074	-0.00261497	-0.00231621	-1.40382	5.1407	0.0844487	-0.00150253	-0.00135025	-1.83078
	0.134672	-0.0079976	-0.00778964	9.75727	4.22758	0.115673	0.000738066	0.000960325	-5.30676	5.49739	0.0903155	-0.00182142	-0.00183351	-1.62994	5.18555	0.128011	-0.000428735	-0.0006094	-0.348491	5.27533	0.122766	-0.000683988	-0.000555163	-1.45662	5.49155	0.107675	-0.0040371	-0.00404798	1.15661	3.78825	0.0963908	-0.000935375	-0.000921005	9.77376	5.0004	0.154218	-0.00649652	-0.00633671	6.55719	4.25296	0.137052	-0.00274946	-0.00243647	-1.40903	5.16845	0.0916917	-0.00158634	-0.00141838	-1.89114
	0.142398	-0.00841109	-0.00819706	9.8127	4.2163	0.123992	0.000781165	0.00102059	-5.28643	5.51955	0.0976673	-0.00192648	-0.00193603	-1.72813	5.25912	0.13545	-0.000451717	-0.00064166	-0.371898	5.25187	0.13076	-0.000718898	-0.000581411	-1.36154	5.3308	0.115441	-0.00425396	-0.00427017	1.41238	3.68323	0.104298	-0.00098416	-0.000965015	9.83084	4.95837	0.162543	-0.00683273	-0.00665544	6.69426	4.14924	0.145024	-0.0028819	-0.00255481	-1.30249	5.03541	0.0989423	-0.00166793	-0.00148455	-1.79504
	0.15011	-0.00882355	-0.00860407	9.87588	4.20981	0.132316	0.000823497	0.0010807	-5.28099	5.49638	0.105032	-0.00203111	-0.00203793	-1.71907	5.21217	0.142875	-0.000473728	-0.00067308	-0.346785	5.20714	0.13876	-0.000754846	-0.000608622	-1.3463	5.45774	0.123208	-0.00447127	-0.0044949	1.41043	3.71954	0.112229	-0.0010356	-0.00100837	9.77404	4.92354	0.170867	-0.0071661	-0.00697141	6.81877	4.09557	0.152994	-0.00301458	-0.0026738	-1.30246	4.89801	0.106201	-0.00174889	-0.00154882	-1.7708
	0.157814	-0.00923627	-0.00901129	9.83344	4.30349	0.14064	0.000865719	0.00114106	-5.15387	5.4868	0.1124	-0.00213508	-0.00213876	-1.70448	5.33403	0.150291	-0.00049493	-0.000703578	-0.336447	5.25138	0.146773	-0.000791886	-0.000636267	-1.36979	5.53138	0.130984	-0.00468946	-0.004721	1.37137	3.79362	0.120181	-0.00108679	-0.00105229	9.70752	4.93893	0.17918	-0.00749793	-0.00728488	6.85588	4.13468	0.160956	-0.00314859	-0.00279112	-1.2628	4.89246	0.113469	-0.00182898	-0.00161124	-1.69038
	0.165509	-0.00965028	-0.00941962	9.93093	4.18768	0.148964	0.000907868	0.00120164	-5.22433	5.57709	0.119782	-0.00223719	-0.00223793	-1.68829	5.32479	0.157688	-0.000517957	-0.000735003	-0.336655	4.99943	0.15479	-0.000829179	-0.000663839	-1.29062	5.53366	0.138761	-0.00490803	-0.00494698	1.379	3.85306	0.128148	-0.00113694	-0.00109217	9.4745	4.96166	0.187485	-0.00782747	-0.00759645	6.95353	4.16287	0.168914	-0.00328343	-0.00290841	-1.23488	4.8071	0.120748	-0.00190757	-0.00167199	-1.69169
	0.1732	-0.0100645	-0.00982834	9.98032	4.15315	0.157289	0.00094984	0.00126242	-5.16845	5.62509	0.127175	-0.00233971	-0.00233737	-1.74962	5.29882	0.165077	-0.000541356	-0.000766633	-0.375489	5.29976	0.162812	-0.000866927	-0.00069154	-1.25516	5.5006	0.146543	-0.00512664	-0.00517198	1.49057	3.90639	0.136134	-0.00118737	-0.00113198	9.6596	5.04815	0.195781	-0.00815539	-0.00790422	7.01666	4.26348	0.176865	-0.003419	-0.00302564	-1.20099	4.83204	0.128038	-0.00198445	-0.00173032	-1.65637
	0.180884	-0.0104785	-0.0102369	9.97949	4.28645	0.165611	0.000991655	0.0013235	-5.09297	5.60155	0.134578	-0.0024409	-0.00243554	-1.71996	5.25508	0.172456	-0.000564699	-0.00079805	-0.308128	5.09316	0.170838	-0.000903938	-0.000718463	-1.19526	5.60845	0.154327	-0.00534548	-0.0053972	1.5034	4.00194	0.144136	-0.00123901	-0.0011731	9.62022	5.10036	0.20407	-0.00848092	-0.00820921	7.18226	4.14602	0.184811	-0.00355463	-0.0031412	-1.23233	4.91305	0.135338	-0.00206017	-0.00178686	-1.61184
	0.188563	-0.0108925	-0.0106457	10.0596	4.17976	0.17393	0.00103303	0.00138447	-5.1043	5.67964	0.141991	-0.00254161	-0.00253321	-1.76158	5.30825	0.179825	-0.00058784	-0.000828985	-0.367706	5.18431	0.178866	-0.000941519	-0.000745612	-1.11408	5.45658	0.162116	-0.00556449	-0.00562252	1.59825	3.97746	0.152153	-0.00129126	-0.00121556	9.64374	4.95374	0.212353	-0.00880395	-0.00851251	7.24901	4.25941	0.192751	-0.00369032	-0.00325567	-1.20148	4.75346	0.142652	-0.00213496	-0.00184186	-1.56506
	0.196234	-0.011306	-0.0110541	10.0957	4.18059	0.182246	0.00107317	0.00144468	-5.01266	5.51668	0.149413	-0.00264206	-0.00263059	-1.65411	5.30428	0.187187	-0.000610679	-0.000859404	-0.359832	5.20663	0.186896	-0.000979237	-0.000772611	-1.13531	5.62652	0.169907	-0.00578368	-0.00584794	1.61705	4.16279	0.160181	-0.00134461	-0.00125953	9.74778	4.86387	0.220629	-0.00912477	-0.00881415	7.38505	4.23531	0.200686	-0.00382592	-0.00336928	-1.15182	4.83696	0.149976	-0.0022084	-0.00189506	-1.48617
	0.203901	-0.0117187	-0.011462	10.1581	4.13431	0.190557	0.0011128	0.00150474	-5.00959	5.7024	0.156844	-0.00274184	-0.00272728	-1.7238	5.43149	0.194542	-0.000632994	-0.000889148	-0.377412	5.23649	0.194928	-0.00101844	-0.000800545	-1.08033	5.57878	0.177699	-0.00600266	-0.00607367	1.70637	4.1743	0.16822	-0.0013987	-0.00130542	9.61103	5.06568	0.228899	-0.00944274	-0.00911464	7.54887	4.30236	0.208617	-0.00396117	-0.00348173	-1.08869	4.81018	0.15731	-0.00228048	-0.00194647	-1.46226
	0.211564	-0.0121309	-0.0118694	10.217	4.10331	0.198864	0.00115172	0.00156455	-4.93823	5.57682	0.164283	-0.00284106	-0.0028235	-1.73518	5.36144	0.201889	-0.000654974	-0.000918272	-0.418218	5.29462	0.20296	-0.00105832	-0.00082862	-1.02542	5.61021	0.18549	-0.0062211	-0.00629913	1.74242	4.32409	0.176264	-0.00145261	-0.00135326	9.61847	4.97482	0.237164	-0.00975783	-0.00941384	7.63433	4.3288	0.216545	-0.00409616	-0.00359313	-1.03489	4.91602	0.164654	-0.00235127	-0.00199635	-1.3532
	0.219226	-0.0125421	-0.012276	10.1889	4.15573	0.207163	0.00118998	0.00162405	-4.80381	5.55038	0.171729	-0.00294133	-0.00292061	-1.65289	5.4126	0.209228	-0.000677068	-0.000947165	-0.412289	5.2013	0.21099	-0.00109951	-0.000856806	-0.93686	5.53068	0.193279	-0.00643952	-0.00652398	1.91368	4.32052	0.184312	-0.00150706	-0.00140399	9.64278	4.97163	0.245422	-0.0100702	-0.00971306	7.77258	4.26681	0.224467	-0.00423136	-0.00370332	-1.04707	4.86517	0.172006	-0.0024217	-0.00204539	-1.2108
	0.226882	-0.0129531	-0.0126824	10.2061	4.22813	0.215461	0.00122893	0.00168427	-4.83522	5.74417	0.179186	-0.00304125	-0.00301722	-1.71034	5.49952	0.216567	-0.000699506	-0.00097608	-0.400184	5.31695	0.21902	-0.0011403	-0.000884666	-0.91843	5.65569	0.201066	-0.00665778	-0.00674855	1.90997	4.54673	0.192363	-0.00156178	-0.00145736	9.63581	5.09285	0.253674	-0.0103794	-0.0100122	7.8875	4.32184	0.232386	-0.00436585	-0.00381224	-0.995246	4.81536	0.179365	-0.00249141	-0.00209335	-1.19572
	0.234536	-0.0133618	-0.0130873	10.3229	4.05512	0.223752	0.00126667	0.00174363	-4.73295	5.5992	0.186646	-0.00314042	-0.00311358	-1.76108	5.48847	0.223897	-0.000719022	-0.00100246	-0.410722	5.42267	0.227048	-0.00118246	-0.000912757	-0.674105	5.36457	0.208848	-0.00687586	-0.00697376	1.92955	4.77418	0.200412	-0.00161624	-0.00151203	9.678	5.01482	0.261926	-0.0106869	-0.0103125	8.07113	4.31568	0.2403	-0.00449894	-0.0039185	-0.968015	4.88579	0.186732	-0.00255997	-0.00213926	-1.15928
	0.242185	-0.0137688	-0.0134907	10.3313	4.14789	0.23204	0.00130272	0.00180181	-4.72648	5.57235	0.194108	-0.00324056	-0.00321082	-1.76411	5.52072	0.231229	-0.000739862	-0.00102955	-0.463682	5.40695	0.235072	-0.0012253	-0.000940049	-0.68726	5.43496	0.216631	-0.00709367	-0.00719826	2.06158	4.76802	0.20846	-0.00167014	-0.00156894	9.60062	5.04699	0.27017	-0.0109909	-0.0106094	8.33221	4.29988	0.248209	-0.0046313	-0.00402372	-0.913791	4.75725	0.194105	-0.00262797	-0.00218305	-0.965632
	0.249835	-0.0141773	-0.0138954	10.3881	3.98522	0.240323	0.00133859	0.00186001	-4.6663	5.56467	0.201575	-0.00334028	-0.00330757	-1.68004	5.42179	0.238558	-0.000758339	-0.0010542	-0.41894	5.40063	0.243094	-0.00126955	-0.000967146	-0.685013	5.59594	0.224409	-0.00731044	-0.00742261	2.14667	4.85461	0.216513	-0.00172431	-0.00162962	9.64897	5.01119	0.278411	-0.0112932	-0.0109071	8.47001	4.37369	0.256115	-0.00476296	-0.00412664	-0.892258	4.7491	0.201481	-0.00269571	-0.00222623	-0.877815
	0.257487	-0.0145841	-0.0142987	10.3798	4.09951	0.248602	0.00137413	0.0019182	-4.63106	5.56343	0.209045	-0.00343973	-0.00340398	-1.72619	5.51573	0.245882	-0.000776589	-0.00107855	-0.486987	5.48872	0.251111	-0.00131464	-0.00099484	-0.56191	5.60915	0.232183	-0.00752715	-0.00764488	2.27646	4.8905	0.224561	-0.00177606	-0.00169095	9.57285	5.06669	0.286645	-0.0115898	-0.0112075	8.61963	4.40821	0.264016	-0.0048931	-0.00422809	-0.868603	4.77576	0.208862	-0.00276169	-0.00226896	-0.78531
	0.265137	-0.0149904	-0.0147018	10.4104	4.00122	0.256874	0.00140919	0.00197632	-4.59062	5.76658	0.216513	-0.00354031	-0.00350181	-1.63937	5.54046	0.253207	-0.000795163	-0.00110259	-0.459976	5.28596	0.25913	-0.00135893	-0.00101894	-0.514496	5.6023	0.239956	-0.00774269	-0.00786688	2.34516	5.17642	0.232601	-0.00182765	-0.00175343	9.70345	5.06731	0.294875	-0.0118865	-0.0115108	8.82822	4.43918	0.27191	-0.00502238	-0.00432589	-0.876701	4.89534	0.216245	-0.00282594	-0.00230832	-0.760223
	0.272784	-0.0153948	-0.0151029	10.441	3.92043	0.265146	0.00144376	0.00203406	-4.54628	5.73439	0.223981	-0.00364299	-0.00360171	-1.68579	5.52761	0.260534	-0.000812827	-0.00112585	-0.464532	5.48073	0.267138	-0.00140383	-0.00104338	-0.419096	5.78295	0.247724	-0.00795601	-0.00808526	2.45842	5.31206	0.240641	-0.00187976	-0.00181797	9.59517	5.22247	0.303102	-0.0121811	-0.0118117	9.04822	4.40506	0.279799	-0.00514881	-0.00442071	-0.796424	4.88252	0.223627	-0.00289081	-0.00234768	-0.583415
	0.280428	-0.0157968	-0.0155029	10.495	3.81311	0.273411	0.00148176	0.00209462	-4.52864	5.6893	0.231458	-0.00374546	-0.00370127	-1.64028	5.56245	0.267865	-0.000825503	-0.00114427	-0.454365	5.4137	0.275151	-0.00144714	-0.00106553	-0.306886	5.64431	0.255486	-0.00817141	-0.00830275	2.51457	5.53764	0.248672	-0.00193208	-0.00188549	9.659	5.12746	0.311329	-0.0124707	-0.0121109	9.23921	4.48392	0.287683	-0.00527386	-0.0045139	-0.75182	4.81536	0.231001	-0.00295523	-0.0023865	-0.430752
	0.288063	-0.0161925	-0.0158981	10.4272	3.88197	0.281677	0.00151762	0.00215351	-4.44912	5.66239	0.23891	-0.00385049	-0.00380313	-1.70957	5.64712	0.275207	-0.000834758	-0.00115918	-0.49241	5.39465	0.28314	-0.00148884	-0.00108413	-0.254486	5.74418	0.263227	-0.00838453	-0.00851309	2.60968	5.63517	0.256659	-0.00198083	-0.00194673	9.60366	5.27708	0.319585	-0.0127598	-0.0124021	9.5045	4.43826	0.295586	-0.00539165	-0.00460056	-0.712554	4.82919	0.23833	-0.00301832	-0.00241973	-0.283603
	0.295742	-0.0165924	-0.016297	10.4361	3.84258	0.289953	0.00155265	0.00221139	-4.37548	5.6803	0.246368	-0.00395301	-0.00390379	-1.73495	5.58429	0.282544	-0.000846097	-0.00117569	-0.532015	5.38179	0.291107	-0.00153448	-0.00110459	-0.153873	5.68051	0.270971	-0.00859813	-0.00872104	2.6803	5.9162	0.264686	-0.0020302	-0.00200859	9.69412	5.19774	0.327844	-0.0130448	-0.0126843	9.72761	4.44852	0.303472	-0.00550992	-0.00468696	-0.705544	4.97757	0.245718	-0.00307815	-0.00244678	-0.204069
	0.303378	-0.0169913	-0.016695	10.487	3.70664	0.298219	0.00158878	0.00227025	-4.36938	5.52698	0.253833	-0.00405017	-0.00399998	-1.68247	5.52926	0.289869	-0.000857865	-0.00119214	-0.568217	5.54789	0.299094	-0.0015778	-0.00112038	-0.0136677	5.73024	0.278744	-0.00881144	-0.00892619	2.85266	5.9986	0.272682	-0.00207638	-0.00206798	9.64622	5.26164	0.336093	-0.0133213	-0.0129615	9.96088	4.40335	0.311355	-0.00562365	-0.00476444	-0.685863	4.86149	0.253102	-0.0031358	-0.00247178	-0.0126025
	0.311054	-0.0173873	-0.0170906	10.4728	3.70239	0.306485	0.00162526	0.00233004	-4.30763	5.58444	0.261301	-0.0041522	-0.00410043	-1.65809	5.49697	0.297213	-0.000869118	-0.00120827	-0.634512	5.56917	0.307098	-0.00161981	-0.00113139	0.0654918	5.83328	0.286488	-0.00902162	-0.00912599	2.97592	6.19282	0.280713	-0.0021241	-0.00212865	9.56395	5.34059	0.344319	-0.0135924	-0.0132299	10.2218	4.46861	0.319233	-0.00573656	-0.0048411	-0.625726	4.81855	0.260419	-0.00319361	-0.00249553	0.132962
	0.318681	-0.0177838	-0.0174863	10.4914	3.58571	0.31475	0.00166354	0.00239176	-4.24216	5.61893	0.268764	-0.00425511	-0.00420173	-1.6409	5.5091	0.304541	-0.000882976	-0.00122627	-0.606751	5.58361	0.315098	-0.00165812	-0.00114247	0.124855	5.83637	0.294257	-0.00922989	-0.00931999	3.23802	6.38851	0.288724	-0.00216768	-0.00218535	9.62248	5.32388	0.352562	-0.0138674	-0.0135042	10.4653	4.48726	0.327103	-0.00584719	-0.00491565	-0.602046	4.90657	0.267688	-0.00324639	-0.00251144	0.30218
	0.326275	-0.0181789	-0.017882	10.469	3.5937	0.323014	0.00169967	0.00245148	-4.16494	5.53265	0.276232	-0.00435495	-0.00430094	-1.63625	5.47192	0.311855	-0.000892914	-0.00124022	-0.669323	5.62076	0.323091	-0.0016975	-0.001151	0.248829	5.90409	0.302026	-0.00943929	-0.00951044	3.35897	6.66591	0.296721	-0.00221543	-0.00224559	9.60429	5.33081	0.360784	-0.0141366	-0.0137684	10.7402	4.38804	0.334975	-0.00595441	-0.0049857	-0.577225	4.88792	0.274973	-0.0032966	-0.00252279	0.425692
	0.333874	-0.0185721	-0.0182764	10.5002	3.41469	0.331268	0.00173607	0.00251116	-4.13172	5.41976	0.283696	-0.00446079	-0.00440495	-1.60936	5.44316	0.319158	-0.000903271	-0.00125458	-0.597662	5.79092	0.331087	-0.00173909	-0.00116092	0.329481	6.01374	0.309722	-0.00964569	-0.00969446	3.5114	6.94486	0.304713	-0.00225584	-0.00230011	9.63702	5.36345	0.369021	-0.0143991	-0.0140275	11.0225	4.26398	0.342849	-0.00605667	-0.00505063	-0.544402	4.85654	0.282303	-0.00334743	-0.00253307	0.600553
	0.341518	-0.0189695	-0.0186739	10.4747	3.42712	0.339521	0.0017711	0.00257009	-4.10156	5.54113	0.291166	-0.00456457	-0.00450788	-1.68427	5.58313	0.326488	-0.000913277	-0.00126762	-0.60432	5.68102	0.339071	-0.00177787	-0.00116562	0.520734	5.89391	0.31739	-0.00984794	-0.00987123	3.86688	6.95248	0.312699	-0.00229757	-0.00235561	9.67207	5.30459	0.377203	-0.0146609	-0.0142805	11.3282	4.18412	0.350725	-0.00615493	-0.00510918	-0.507194	4.9519	0.289662	-0.00339184	-0.00253532	0.818666
	0.349161	-0.0193662	-0.0190713	10.4489	3.45302	0.347772	0.00180949	0.00263075	-4.00442	5.39748	0.298632	-0.00466912	-0.00461179	-1.60844	5.53126	0.333756	-0.000923493	-0.00128052	-0.605083	5.64332	0.347025	-0.00181496	-0.00116804	0.580978	6.15356	0.325084	-0.0100507	-0.0100451	4.1799	7.08344	0.320704	-0.00233284	-0.0024054	9.73184	5.36667	0.385354	-0.0149149	-0.0145272	11.6441	4.1109	0.358599	-0.00625261	-0.00516705	-0.480359	4.976	0.297013	-0.00343582	-0.00253436	1.0239
	0.356778	-0.0197625	-0.0194687	10.4602	3.28559	0.356021	0.00184741	0.00269154	-4.02546	5.41178	0.306085	-0.00477446	-0.0047163	-1.53045	5.37119	0.341013	-0.000934292	-0.00129287	-0.668154	5.70192	0.354981	-0.00185002	-0.0011692	0.76282	6.0185	0.332821	-0.0102518	-0.0102126	4.39615	7.23681	0.32869	-0.00236679	-0.00245252	9.78247	5.34629	0.39356	-0.0151657	-0.014765	11.9258	3.98949	0.366466	-0.00634755	-0.0052191	-0.413017	5.11226	0.304367	-0.00347568	-0.00252412	1.25169
	0.364412	-0.0201538	-0.0198625	10.4248	3.32053	0.364261	0.00188331	0.00275081	-4.00022	5.39547	0.313546	-0.00487751	-0.00481884	-1.60702	5.51528	0.348313	-0.000946608	-0.001307	-0.632165	5.71513	0.362945	-0.00188669	-0.00117083	0.908963	6.0012	0.340563	-0.0104533	-0.0103744	4.77048	7.40412	0.336707	-0.00240353	-0.00250227	9.7742	5.61788	0.401776	-0.0154152	-0.0150016	12.3259	3.91927	0.374334	-0.00644112	-0.00526973	-0.387757	5.20569	0.311711	-0.00351171	-0.00250933	1.55682
	0.372042	-0.0205491	-0.0202598	10.3834	3.25197	0.3725	0.00192062	0.00281136	-3.89587	5.44517	0.321009	-0.00498423	-0.00492518	-1.59988	5.47521	0.355606	-0.000953667	-0.00131571	-0.59732	5.63507	0.370888	-0.00192026	-0.0011677	1.09949	5.99068	0.3483	-0.0106547	-0.0105289	4.98155	7.60218	0.34473	-0.00243345	-0.00254468	9.88795	5.65709	0.409905	-0.0156587	-0.0152288	12.714	3.854	0.382189	-0.00653206	-0.00531497	-0.328334	5.34883	0.319069	-0.00354257	-0.0024857	1.86934
	0.379672	-0.0209409	-0.020654	10.4388	3.13363	0.380732	0.00195865	0.00287209	-3.89385	5.39496	0.328467	-0.00509011	-0.00503078	-1.62087	5.5327	0.362887	-0.000964326	-0.00132712	-0.657757	5.57354	0.378863	-0.0019537	-0.00116243	1.27273	5.94737	0.356043	-0.0108521	-0.0106735	5.30078	7.79376	0.352766	-0.00246039	-0.00258417	10.0092	5.78637	0.418101	-0.0158995	-0.0154505	13.2168	3.87242	0.390037	-0.00661665	-0.0053544	-0.170342	5.4909	0.326415	-0.00357257	-0.00245855	2.16278
	0.387299	-0.0213288	-0.0210452	10.3063	3.29153	0.388965	0.00199294	0.00292969	-3.85347	5.38508	0.335924	-0.00519363	-0.00513508	-1.56725	5.42256	0.370222	-0.000965251	-0.00132968	-0.692505	5.65853	0.38685	-0.0019851	-0.00115388	1.32359	6.36364	0.363773	-0.0110506	-0.0108093	5.55801	7.92212	0.360786	-0.00248382	-0.00261911	10.1701	5.84246	0.426234	-0.0161333	-0.0156621	13.7243	3.77253	0.397877	-0.00669828	-0.00539145	-0.0322669	5.57767	0.33372	-0.00359907	-0.00242266	2.51388
	0.394955	-0.0217124	-0.0214334	10.2973	3.15178	0.397194	0.00202755	0.00298697	-3.76345	5.36901	0.343393	-0.00529771	-0.00524005	-1.53547	5.37178	0.377559	-0.000964159	-0.00133079	-0.75625	5.75599	0.394791	-0.00201752	-0.00114556	1.48652	6.31459	0.371507	-0.0112454	-0.0109407	6.04673	7.75747	0.368766	-0.00250083	-0.00264704	10.2881	5.97472	0.434347	-0.0163621	-0.015866	14.2324	3.70627	0.40571	-0.00677208	-0.00541802	0.234271	5.65266	0.341077	-0.0036215	-0.00237899	2.86728
	0.402611	-0.0220903	-0.0218171	10.3383	3.06451	0.405425	0.00206296	0.00304439	-3.75672	5.39553	0.350853	-0.0053989	-0.00534281	-1.52647	5.34415	0.384903	-0.000962469	-0.00133078	-0.78634	6.06479	0.402769	-0.00204929	-0.00113442	1.73248	6.25317	0.379232	-0.0114411	-0.0110655	6.60944	7.46485	0.376736	-0.00251894	-0.00267421	10.3653	6.23579	0.442553	-0.0165884	-0.0160647	14.792	3.64158	0.413539	-0.0068467	-0.00544838	0.455414	5.9283	0.348431	-0.00363759	-0.0023272	3.27202
	0.410265	-0.0224699	-0.022203	10.2599	2.99692	0.413636	0.00210163	0.00310461	-3.71912	5.40007	0.358308	-0.00550288	-0.00544879	-1.48106	5.26211	0.392242	-0.000959222	-0.00132921	-0.745833	6.03394	0.410745	-0.00207911	-0.00112036	1.96716	6.20742	0.386853	-0.0116337	-0.011178	6.98013	7.48605	0.384695	-0.0025364	-0.00269908	10.5236	6.52217	0.450765	-0.0168092	-0.0162547	15.4024	3.49719	0.421367	-0.00691813	-0.00547388	0.665182	6.10515	0.355775	-0.00365398	-0.00226965	3.71453
	0.417924	-0.022848	-0.0225871	10.3028	2.93284	0.421845	0.0021373	0.00316212	-3.65452	5.36441	0.365778	-0.00560533	-0.00555338	-1.49593	5.31751	0.399581	-0.000953314	-0.00132527	-0.72649	5.88175	0.418689	-0.00210269	-0.00110046	2.14648	6.2882	0.394558	-0.0118233	-0.011277	7.44448	7.65746	0.392661	-0.00255627	-0.00272442	10.7239	6.64058	0.458979	-0.0170237	-0.0164358	16.0693	3.30011	0.429192	-0.00698237	-0.00548882	0.868123	6.30237	0.363126	-0.00366388	-0.00220346	4.20467
	0.425585	-0.0232247	-0.0229703	10.1464	3.08277	0.430077	0.00217386	0.00322058	-3.58689	5.30923	0.373235	-0.00570671	-0.00565768	-1.50647	5.35622	0.406923	-0.000949567	-0.00132198	-0.78429	6.00355	0.426644	-0.00212721	-0.001079	2.34891	6.40358	0.402265	-0.0120089	-0.0113807	7.7699	7.45776	0.400629	-0.00257051	-0.00274106	10.8995	6.96719	0.467206	-0.0172332	-0.0166147	16.6747	3.11541	0.436884	-0.00703446	-0.0054904	1.137	6.47894	0.37047	-0.00366952	-0.00212635	4.60674
	0.43324	-0.0235989	-0.0233518	10.1311	3.08085	0.438307	0.00221441	0.00328185	-3.56694	5.32488	0.380701	-0.00581307	-0.00576679	-1.48709	5.32982	0.414256	-0.000943371	-0.00131637	-0.785828	5.97783	0.43457	-0.00215218	-0.00105669	2.58546	6.3898	0.409969	-0.0121956	-0.0114634	8.2656	7.27251	0.408576	-0.00258236	-0.00275289	11.2265	7.05957	0.475424	-0.0174396	-0.0167823	17.349	2.84432	0.444683	-0.00708818	-0.00548889	1.47323	6.69628	0.377821	-0.0036735	-0.00204194	5.12873
	0.440899	-0.0239706	-0.0237314	10.1465	2.96015	0.446526	0.00224921	0.00333794	-3.5002	5.34526	0.38818	-0.00591863	-0.00587549	-1.47163	5.33144	0.421597	-0.000932685	-0.0013066	-0.804275	5.95851	0.442487	-0.00217706	-0.00103433	2.75684	6.56766	0.417665	-0.0123816	-0.0115504	8.71683	7.2565	0.416524	-0.00259303	-0.00276113	11.5255	7.17588	0.483641	-0.0176413	-0.0169434	18.0108	2.53436	0.452488	-0.00713637	-0.00547869	1.85838	6.86793	0.385155	-0.00367555	-0.00195695	5.53091
	0.448555	-0.0243401	-0.0241096	10.1133	2.96195	0.454754	0.00228835	0.00339733	-3.42855	5.35019	0.395653	-0.00602135	-0.00598255	-1.44254	5.19389	0.428933	-0.000923149	-0.00129728	-0.754797	5.93744	0.450385	-0.00219844	-0.00100615	3.05099	6.53741	0.425352	-0.012562	-0.0116267	9.25459	7.20058	0.424528	-0.00260344	-0.00276684	11.7098	7.38741	0.491859	-0.0178327	-0.0170921	18.6172	2.12256	0.46031	-0.00717776	-0.00545933	2.16584	7.0038	0.392508	-0.00366678	-0.00185766	6.04777
	0.456212	-0.0247073	-0.0244859	10.0194	3.02493	0.462979	0.00232883	0.00345701	-3.43401	5.34979	0.403118	-0.00612634	-0.00609164	-1.40651	5.17264	0.436269	-0.000913737	-0.00128804	-0.862193	6.24442	0.458269	-0.00221746	-0.00097224	3.27271	6.56521	0.433044	-0.0127372	-0.0116899	9.63515	7.31039	0.432458	-0.00261368	-0.00276875	12.0786	7.4997	0.50007	-0.0180237	-0.0172383	19.2827	1.62203	0.468133	-0.00721294	-0.00542984	2.53476	7.26271	0.39984	-0.00365663	-0.00175012	6.63326
	0.463867	-0.025073	-0.0248615	10.0022	2.96958	0.471196	0.0023697	0.00351734	-3.39649	5.35858	0.410591	-0.0062305	-0.00620053	-1.44444	5.22984	0.443607	-0.000900956	-0.0012753	-0.834733	6.10255	0.466164	-0.00223401	-0.000937079	3.53573	6.59271	0.440733	-0.0129094	-0.0117398	10.049	7.21771	0.440379	-0.00261539	-0.00275981	12.3741	7.61175	0.508279	-0.0182014	-0.0173741	19.9483	1.12772	0.475945	-0.00724432	-0.00539175	2.98223	7.40988	0.407188	-0.00363886	-0.00163674	7.08486
	0.471531	-0.0254361	-0.025236	9.94078	3.03175	0.47939	0.00241353	0.0035811	-3.34655	5.43876	0.418058	-0.00633348	-0.00630882	-1.46597	5.24729	0.450948	-0.000890614	-0.00126485	-0.812078	6.02378	0.474021	-0.00225043	-0.000899011	3.77061	6.68552	0.448422	-0.0130791	-0.0117903	10.6342	7.23904	0.448286	-0.00261475	-0.00274522	12.6392	7.67747	0.516494	-0.0183768	-0.0175038	20.2768	0.817645	0.483766	-0.00726547	-0.00534039	3.37279	7.55241	0.414533	-0.00362129	-0.00150717	7.65729
	0.479199	-0.0257987	-0.025609	9.91704	3.05795	0.487597	0.00245479	0.00364196	-3.29143	5.35346	0.425518	-0.00643685	-0.00641782	-1.48361	5.50011	0.458281	-0.000878972	-0.0012531	-0.816944	6.16152	0.481892	-0.0022629	-0.000853367	3.94265	6.83964	0.455981	-0.0132416	-0.0118304	11.0925	6.92769	0.456191	-0.0026081	-0.00272147	13.0243	7.49678	0.52471	-0.0185463	-0.0176246	20.9055	0.177861	0.491592	-0.00727531	-0.00527485	3.89177	7.68729	0.421879	-0.00359623	-0.00136844	8.0549
	0.486862	-0.0261605	-0.0259828	9.85529	3.07766	0.495781	0.00249776	0.00370388	-3.18068	5.35064	0.432972	-0.00654382	-0.00653052	-1.42345	5.42344	0.46562	-0.000862959	-0.00123761	-0.856836	6.26434	0.48975	-0.00227447	-0.000805337	4.24388	6.89012	0.463646	-0.0134002	-0.0118634	11.5736	6.72963	0.464129	-0.00260764	-0.00269795	13.3843	7.60192	0.532924	-0.0187102	-0.0177342	21.4325	-0.29465	0.499414	-0.00728368	-0.00520038	4.34562	7.68994	0.429219	-0.00356446	-0.00122002	8.68848
	0.494525	-0.0265193	-0.0263541	9.81528	3.02913	0.503991	0.00254898	0.00377369	-3.17028	5.2806	0.440409	-0.00664897	-0.00664199	-1.37946	5.35188	0.472956	-0.000847379	-0.00122158	-0.874012	6.37217	0.49761	-0.00228514	-0.000754528	4.58166	6.88611	0.471323	-0.0135576	-0.011893	11.873	6.48608	0.472103	-0.00260402	-0.00266878	13.7086	7.61892	0.54113	-0.0188696	-0.0178363	21.8647	-0.824451	0.507238	-0.00728671	-0.00511705	4.6478	7.70753	0.436544	-0.00352905	-0.00106589	9.15682
	0.502199	-0.0268732	-0.0267218	9.74694	3.15433	0.512187	0.00259994	0.00384299	-3.09409	5.34158	0.447866	-0.00675357	-0.00675303	-1.3841	5.46294	0.480287	-0.000830452	-0.00120429	-0.824831	6.16019	0.505433	-0.00228953	-0.000695801	4.89942	6.87832	0.478995	-0.0137079	-0.0119114	12.4704	6.20806	0.479971	-0.00259803	-0.00263044	13.9809	7.7103	0.549359	-0.0190153	-0.0179246	22.177	-1.5031	0.515062	-0.0072842	-0.00502254	5.18087	7.72053	0.443887	-0.00348814	-0.000909896	9.81147
	0.509871	-0.0272215	-0.0270859	9.69036	3.18578	0.520388	0.00265572	0.00391638	-3.0591	5.39065	0.455276	-0.00685944	-0.00686637	-1.34366	5.30726	0.48763	-0.00081204	-0.00118584	-0.847477	6.13141	0.513245	-0.00228969	-0.00063109	5.20946	6.90744	0.48665	-0.0138522	-0.0119203	12.8179	5.77887	0.487824	-0.00258363	-0.00258232	14.3435	7.71818	0.55759	-0.0191544	-0.017998	22.4091	-1.87495	0.522888	-0.00725715	-0.00490026	5.62566	7.82755	0.451234	-0.0034389	-0.00074033	10.2519
	0.517543	-0.0275646	-0.0274442	9.65363	3.16358	0.528593	0.00271016	0.00398855	-2.99716	5.44982	0.462713	-0.00696417	-0.00697892	-1.33338	5.40065	0.494972	-0.000791237	-0.00116536	-0.86938	6.24924	0.521083	-0.00227992	-0.000555579	5.44213	7.08921	0.494294	-0.013994	-0.0119216	13.3311	5.40954	0.495669	-0.00256961	-0.00252791	14.673	7.68883	0.565831	-0.0192722	-0.0180507	22.6051	-2.2616	0.530725	-0.00721754	-0.00476438	5.96423	7.90937	0.458538	-0.00338313	-0.000562985	10.7874
	0.525215	-0.0279081	-0.0278024	9.58547	3.26324	0.536799	0.00276752	0.00406275	-2.95012	5.42969	0.470136	-0.00706881	-0.00709169	-1.3229	5.37841	0.502321	-0.000770244	-0.00114449	-0.871688	6.53582	0.528866	-0.00227078	-0.000477562	5.79407	6.99669	0.501907	-0.0141253	-0.0119031	13.7227	5.17989	0.503493	-0.00253866	-0.00245367	15.0343	7.58979	0.574054	-0.0194015	-0.0181004	22.7357	-2.76001	0.538552	-0.00719146	-0.00463253	6.43577	7.95378	0.465736	-0.0033214	-0.000373996	11.3878
	0.532887	-0.0282489	-0.0281593	9.59218	3.18934	0.545002	0.00282748	0.00413865	-2.88737	5.40924	0.47755	-0.00717083	-0.00720268	-1.30635	5.4023	0.509661	-0.000746853	-0.00112117	-0.869221	6.39923	0.536738	-0.00225125	-0.000389447	6.26194	6.98324	0.509567	-0.0142503	-0.0118853	14.0412	4.92178	0.511276	-0.00251036	-0.00237543	15.398	7.53375	0.582274	-0.0195163	-0.0181327	22.8127	-3.25356	0.546381	-0.00714257	-0.00447821	6.90326	7.96836	0.472894	-0.00325799	-0.000178497	11.652
	0.540561	-0.0285856	-0.0285127	9.55609	3.29086	0.55321	0.00288559	0.00421234	-2.82803	5.41924	0.484951	-0.0072742	-0.00731528	-1.291	5.44065	0.517004	-0.00072443	-0.00109832	-0.871591	6.33997	0.544609	-0.00222277	-0.000291394	6.5444	7.07665	0.517225	-0.0143723	-0.0118684	14.386	4.66708	0.519133	-0.00248374	-0.00229479	15.7533	7.47003	0.59049	-0.019628	-0.0181692	22.913	-3.57011	0.554238	-0.00707664	-0.00430356	7.42714	7.98543	0.480183	-0.00318656	2.83436e-05	12.1232
	0.548226	-0.0289152	-0.0288587	9.53097	3.3383	0.561425	0.00294412	0.00428443	-2.70511	5.36238	0.492346	-0.00737513	-0.00742646	-1.23894	5.41338	0.524355	-0.000701747	-0.00107486	-0.847228	6.35707	0.552478	-0.00219274	-0.000191791	6.90031	7.14751	0.524895	-0.0144825	-0.0118328	14.7545	4.22683	0.526905	-0.00244474	-0.00219596	16.171	7.34448	0.598705	-0.0197045	-0.0181723	22.8684	-3.79963	0.562105	-0.00698116	-0.00410209	7.9556	7.97916	0.487473	-0.00311084	0.000234763	12.5182
	0.555886	-0.0292379	-0.0291978	9.4585	3.47112	0.569634	0.00300289	0.00435674	-2.63174	5.36178	0.499735	-0.00747391	-0.00753572	-1.16718	5.37591	0.531696	-0.000671464	-0.00104503	-0.87845	6.48646	0.560337	-0.0021452	-7.01716e-05	7.27603	7.09262	0.532549	-0.0145821	-0.0117831	15.0921	4.10414	0.534658	-0.00239081	-0.00208028	16.4881	7.12669	0.606915	-0.0197849	-0.01817	22.9149	-4.39578	0.56994	-0.00687677	-0.0038894	8.47051	7.94349	0.494744	-0.00302991	0.00045394	12.9107
	0.563553	-0.0295599	-0.0295358	9.46021	3.45264	0.577841	0.00305937	0.0044267	-2.58409	5.3827	0.507146	-0.00757386	-0.00764624	-1.09303	5.3699	0.539045	-0.000642661	-0.00101559	-0.872213	6.54804	0.568196	-0.00209353	5.83305e-05	7.61813	7.16069	0.540206	-0.0146767	-0.0117212	15.3249	3.79904	0.542543	-0.00233088	-0.00195432	16.7774	7.142	0.615135	-0.0198494	-0.0181576	22.8951	-4.69994	0.577752	-0.0067965	-0.00369127	9.09476	7.91909	0.502032	-0.00293632	0.000684422	13.2461
	0.571227	-0.0298812	-0.029873	9.37983	3.64051	0.586045	0.00311512	0.0044947	-2.53844	5.40381	0.514489	-0.00767926	-0.00776107	-1.04621	5.23119	0.54639	-0.000610869	-0.000983528	-0.824369	6.59313	0.576051	-0.00204323	0.000187562	8.08904	7.09232	0.547841	-0.0147513	-0.0116401	15.5863	3.50992	0.550411	-0.00225695	-0.00180802	17.1893	7.04838	0.623352	-0.0199112	-0.0181307	22.8165	-4.7815	0.585558	-0.00666767	-0.00344724	9.73617	7.7882	0.509177	-0.00283709	0.000927174	13.6795
	0.578892	-0.0302005	-0.0302083	9.30645	3.79259	0.594247	0.00317032	0.00456109	-2.42232	5.38134	0.52191	-0.00776351	-0.00785607	-1.05409	5.34722	0.553733	-0.000581842	-0.000953017	-0.904416	6.57955	0.583902	-0.00199306	0.000319534	8.55239	6.96589	0.555477	-0.0148116	-0.0115432	15.8544	3.17778	0.55826	-0.00218356	-0.00165855	17.5167	6.96681	0.631563	-0.0200249	-0.0181499	22.7305	-4.54576	0.593346	-0.0065805	-0.00323695	10.2967	7.65887	0.516288	-0.00273135	0.00117637	14.0209
	0.586569	-0.0305164	-0.03054	9.33256	3.78067	0.602456	0.00322524	0.00462622	-2.36349	5.3452	0.52932	-0.00785696	-0.00795919	-0.998188	5.45146	0.561075	-0.000549725	-0.000919383	-0.867531	6.56541	0.591762	-0.00193311	0.000465662	8.88717	7.09166	0.5631	-0.0148781	-0.0114425	16.1446	2.79721	0.56611	-0.00210893	-0.00150201	17.829	6.91482	0.639782	-0.0201257	-0.018154	22.6984	-4.67743	0.601142	-0.00647396	-0.00300246	10.9542	7.52316	0.523538	-0.00261602	0.00143816	14.1705
	0.59424	-0.0308301	-0.0308705	9.30438	3.957	0.610663	0.00327862	0.00468883	-2.30721	5.36333	0.536674	-0.00794924	-0.00806108	-0.989538	5.41933	0.568414	-0.000519553	-0.000887658	-0.820032	6.67578	0.599616	-0.0018706	0.000613339	9.42859	6.92004	0.57073	-0.0149498	-0.0113373	16.4791	2.56707	0.573943	-0.00203227	-0.00133802	18.1284	6.93293	0.648008	-0.0201727	-0.0181022	22.729	-4.57804	0.608928	-0.0063702	-0.00276872	11.7652	7.17378	0.530598	-0.00249699	0.00170666	14.4226
	0.601956	-0.0311303	-0.0311885	9.2387	4.08134	0.618868	0.00332646	0.0047456	-2.26409	5.40512	0.543968	-0.00804786	-0.00816845	-0.915044	5.29356	0.57574	-0.000487697	-0.000853783	-0.893974	6.81388	0.607455	-0.00181036	0.000761944	9.78381	6.7343	0.578349	-0.0150063	-0.0112318	16.701	2.36269	0.581776	-0.00194976	-0.00116403	18.5536	6.56097	0.656243	-0.0202543	-0.0180848	22.7953	-4.58566	0.616717	-0.00623912	-0.00250907	12.3278	7.19025	0.53783	-0.00236874	0.00198955	14.7357
	0.609628	-0.0314395	-0.0315146	9.24957	4.12678	0.627075	0.00337232	0.00479951	-2.15848	5.30939	0.55133	-0.00814219	-0.00827418	-0.899094	5.4075	0.583073	-0.000440241	-0.000804453	-0.895764	6.75802	0.615296	-0.00174483	0.000917668	10.2641	6.68835	0.58599	-0.0150597	-0.0111156	17.0179	2.20616	0.589606	-0.00186539	-0.000990791	18.8739	6.55274	0.664476	-0.0202951	-0.0180267	22.86	-4.93329	0.624505	-0.00610204	-0.00224417	13.1346	6.60443	0.545071	-0.00221823	0.00229416	15.0605
	0.617334	-0.0317453	-0.0318372	9.22542	4.28869	0.63527	0.00341611	0.00485131	-2.13342	5.34715	0.558721	-0.00823061	-0.0083731	-0.886562	5.41642	0.590409	-0.000391399	-0.00075349	-0.852851	6.8014	0.623139	-0.00167418	0.00107663	10.702	6.58454	0.593633	-0.0151082	-0.0109943	17.2605	2.21337	0.597422	-0.00177746	-0.000809512	19.2854	6.30529	0.67271	-0.02037	-0.0179901	23.0808	-5.09709	0.632279	-0.00597439	-0.00198186	13.9045	6.19443	0.552328	-0.00205996	0.00260778	15.3051
	0.625038	-0.0320516	-0.0321602	9.24757	4.27303	0.643469	0.00345863	0.00490106	-2.06533	5.32275	0.56611	-0.00832042	-0.00847423	-0.836046	5.44839	0.597726	-0.000346959	-0.000705547	-0.841732	6.77949	0.630985	-0.00160336	0.00124173	11.3442	6.41674	0.601221	-0.0151462	-0.0108553	17.6166	1.97664	0.605237	-0.00168671	-0.000623641	19.5529	6.15457	0.680934	-0.0203963	-0.0179172	23.3578	-5.11535	0.640062	-0.00583243	-0.00170494	14.4902	5.8806	0.559597	-0.00189925	0.00292993	15.6776
	0.632727	-0.0323574	-0.0324826	9.15447	4.46567	0.651667	0.00350014	0.00494863	-1.99232	5.26085	0.573499	-0.00841221	-0.00857836	-0.809568	5.50885	0.605044	-0.000301764	-0.000657249	-0.850254	6.6458	0.638808	-0.00152868	0.00140634	11.6716	6.35742	0.608819	-0.0151813	-0.0107102	17.9626	2.02429	0.613067	-0.0015933	-0.000432231	19.9597	6.08984	0.689189	-0.0204264	-0.017848	23.6147	-5.32523	0.64786	-0.00570452	-0.0014398	15.0952	5.59027	0.566853	-0.00172571	0.00326439	15.8367
	0.640406	-0.0326656	-0.032807	9.15679	4.54138	0.659865	0.00353701	0.00499155	-1.93228	5.29572	0.580869	-0.008509	-0.00868667	-0.753458	5.55884	0.612359	-0.000257272	-0.000609382	-0.8898	6.95014	0.646637	-0.00145182	0.00157344	12.0581	6.28691	0.616438	-0.0152138	-0.0105758	18.3772	1.92876	0.62088	-0.00149997	-0.000242268	20.3117	5.88142	0.69743	-0.0205052	-0.0178183	23.927	-5.40625	0.655654	-0.00554402	-0.00114263	15.865	5.02006	0.574096	-0.00153166	0.00362092	16.2072
	0.648068	-0.032978	-0.0331343	9.14915	4.7573	0.668059	0.00357157	0.00503157	-1.91881	5.29015	0.588242	-0.0086053	-0.00879564	-0.667713	5.52248	0.619667	-0.000210206	-0.000560027	-0.826217	6.7745	0.654473	-0.00137449	0.00174727	12.4887	6.2239	0.624059	-0.0152389	-0.0104375	18.7661	1.87762	0.628697	-0.00139523	-4.11353e-05	20.727	5.6507	0.705653	-0.0205561	-0.0177536	24.1763	-5.55536	0.663446	-0.00538274	-0.000841587	16.5833	4.48106	0.581333	-0.00133763	0.0039791	16.6634
	0.655732	-0.0332874	-0.0334599	9.14679	4.77623	0.67625	0.0036043	0.00506932	-1.88815	5.24946	0.595617	-0.00870082	-0.00890567	-0.614208	5.51802	0.62697	-0.000170433	-0.000516902	-0.83787	6.73397	0.662304	-0.00129272	0.00192251	12.9356	5.99506	0.631728	-0.0152653	-0.0102978	19.1029	1.84097	0.636511	-0.00129117	0.000160473	21.0526	5.51381	0.713895	-0.0206123	-0.0176854	24.4029	-5.37337	0.671266	-0.00524142	-0.000556705	17.3519	3.68314	0.588575	-0.00114022	0.00434816	17.0234
	0.663397	-0.0336	-0.033787	9.12794	4.92487	0.684443	0.00363784	0.00510691	-1.85629	5.22177	0.602994	-0.00879666	-0.00901686	-0.55386	5.55978	0.634272	-0.000131623	-0.000475423	-0.87769	6.96679	0.670141	-0.00121059	0.00210031	13.4508	5.98834	0.639362	-0.0152858	-0.0101562	19.6105	1.74838	0.64434	-0.00117711	0.000370225	21.4373	5.24357	0.722165	-0.0206542	-0.0176113	24.5724	-5.33979	0.679069	-0.00506496	-0.000238606	18.0321	3.16814	0.595828	-0.00093953	0.00471917	17.4892
	0.671057	-0.0339134	-0.0341149	9.08028	5.05765	0.692637	0.00367125	0.00514325	-1.79062	5.18223	0.610376	-0.00889407	-0.00913065	-0.550208	5.58207	0.641573	-9.1206e-05	-0.000433055	-0.828301	6.70748	0.677976	-0.00112408	0.00228361	13.8081	5.72493	0.647025	-0.0153052	-0.0100131	20.1516	1.8102	0.652181	-0.00105862	0.000579464	21.735	5.11415	0.730446	-0.0206909	-0.0175199	24.8336	-5.17005	0.686874	-0.00489149	8.21205e-05	18.8109	2.42605	0.603083	-0.000730042	0.00511829	17.9459
	0.678711	-0.0342233	-0.0344398	9.15942	5.05772	0.70083	0.00370369	0.0051778	-1.73594	5.14841	0.617774	-0.00898976	-0.00924316	-0.483946	5.57543	0.64887	-5.29015e-05	-0.000393066	-0.831328	6.90159	0.685806	-0.00103102	0.00246945	14.282	5.53867	0.654718	-0.0153068	-0.00985837	20.6881	1.44906	0.660024	-0.000938509	0.000793797	22.023	4.99795	0.738691	-0.0207168	-0.0174319	25.0588	-5.14531	0.694668	-0.00471521	0.000414413	19.5182	1.44416	0.610363	-0.000505387	0.00553178	18.3338
	0.686373	-0.0345366	-0.0347656	9.12996	5.14921	0.709009	0.0037306	0.00520735	-1.66861	5.05955	0.625162	-0.00909349	-0.00936424	-0.468192	5.58839	0.656162	-1.61583e-05	-0.00035476	-0.848739	6.95467	0.693634	-0.00093136	0.00265825	14.7984	5.19586	0.66243	-0.0153045	-0.0097046	21.0746	1.41762	0.667867	-0.000809669	0.00100909	22.4264	4.92347	0.747051	-0.0207446	-0.0173434	25.3019	-5.06915	0.70247	-0.00453336	0.000743299	20.2508	0.769183	0.61765	-0.000284049	0.00594149	18.918
	0.694022	-0.0348511	-0.035093	9.13598	5.19942	0.717187	0.00375481	0.00523404	-1.71544	5.14217	0.632563	-0.00919578	-0.00948382	-0.420505	5.59357	0.663445	1.70637e-05	-0.000320601	-0.838455	6.95665	0.701473	-0.000828586	0.00284708	15.0969	5.07517	0.67012	-0.0153092	-0.0095496	21.5762	1.29554	0.675727	-0.000672669	0.00123031	22.7273	4.67779	0.755384	-0.0207481	-0.0172193	25.537	-4.9895	0.710268	-0.0043542	0.00106654	20.9624	-0.157079	0.624936	-6.23277e-05	0.00635497	19.5128
	0.701671	-0.0351627	-0.035417	9.10699	5.42814	0.725365	0.00377763	0.00525809	-1.66411	5.10203	0.639953	-0.00930038	-0.0096061	-0.358049	5.58271	0.670732	4.97119e-05	-0.000287196	-0.81843	6.96803	0.709313	-0.000721525	0.00303943	15.3181	4.64805	0.677786	-0.0153051	-0.00937056	22.0879	1.12954	0.683561	-0.000534776	0.00145289	23.1051	4.54539	0.763731	-0.0207571	-0.0171035	25.7967	-4.84149	0.718081	-0.0041591	0.00141672	21.5643	-0.917723	0.632231	0.000164082	0.00677831	20.0788
	0.709327	-0.0354761	-0.035742	9.163	5.36384	0.733536	0.00380116	0.00528292	-1.65149	5.0292	0.647364	-0.00940437	-0.00972912	-0.304449	5.56515	0.678007	8.14526e-05	-0.000254899	-0.8209	6.93983	0.717157	-0.000608007	0.00323748	15.6802	4.43862	0.685494	-0.0152911	-0.00921755	22.6417	0.84277	0.691422	-0.000390759	0.00167646	23.4065	4.50893	0.772086	-0.0207588	-0.0169744	25.9976	-4.70629	0.725899	-0.00396383	0.00175849	22.2283	-1.76441	0.63953	0.000403351	0.0072185	20.7605
	0.716966	-0.0357893	-0.0360669	9.08492	5.57901	0.741708	0.00382198	0.00530508	-1.5833	5.05669	0.654747	-0.00951616	-0.009859	-0.30499	5.76152	0.685295	0.000113566	-0.000223781	-0.81389	6.99645	0.72498	-0.0004959	0.00343333	16.0464	4.3215	0.693216	-0.0152725	-0.00906206	23.1408	0.591589	0.699291	-0.000241644	0.00190291	23.7681	4.1367	0.780469	-0.0207479	-0.0168499	26.2174	-4.61315	0.733741	-0.00376975	0.00210067	22.7652	-2.64219	0.646841	0.000650718	0.00766515	21.2826
	0.724619	-0.0361017	-0.0363896	9.13293	5.60541	0.749878	0.00383932	0.00532399	-1.58361	5.01573	0.662124	-0.00963293	-0.00999359	-0.232452	5.80371	0.692578	0.000140695	-0.000197241	-0.771549	6.7471	0.732821	-0.000375625	0.00363168	16.6516	3.86086	0.700932	-0.0152475	-0.00890363	23.5432	0.116865	0.707151	-8.4194e-05	0.00213151	24.1341	3.69641	0.788822	-0.020739	-0.0167245	26.4843	-4.41308	0.741587	-0.00356859	0.00243906	23.3327	-3.54754	0.654159	0.000898433	0.00812027	21.8426
	0.73228	-0.0364126	-0.0367106	9.09618	5.64316	0.758048	0.00385798	0.00534378	-1.55365	4.97199	0.669512	-0.00975152	-0.0101299	-0.165403	5.6023	0.699858	0.000164186	-0.000174491	-0.757674	6.77136	0.740672	-0.000247507	0.00384262	16.793	3.81219	0.70864	-0.015218	-0.00873762	24.0474	-0.244549	0.715005	7.65219e-05	0.00236208	24.4261	3.64089	0.797192	-0.0207179	-0.0165891	26.6886	-4.4176	0.749436	-0.00336876	0.00277803	23.7779	-4.36519	0.661473	0.0011509	0.00857824	22.4181
	0.739915	-0.0367241	-0.0370311	9.06688	5.84898	0.766219	0.00387385	0.00536106	-1.51438	4.94005	0.676916	-0.00987027	-0.0102676	-0.184089	5.78849	0.707142	0.000185625	-0.000154056	-0.761815	6.93491	0.748513	-0.000116794	0.00405705	17.2093	3.56234	0.716372	-0.0151827	-0.00857637	24.5846	-0.739695	0.722865	0.000241113	0.00259532	24.7332	3.42144	0.805558	-0.0206909	-0.016455	26.9307	-4.30282	0.757293	-0.00315579	0.00312294	24.2414	-5.24437	0.668808	0.00141246	0.00904198	22.7716
	0.747561	-0.0370314	-0.0373483	9.12097	5.82672	0.774386	0.00389061	0.00537856	-1.54027	4.90098	0.684307	-0.00999251	-0.0104077	-0.0952972	5.65853	0.714427	0.000208741	-0.000133413	-0.796966	7.03139	0.756372	1.93509e-05	0.00427148	17.5302	3.38175	0.724115	-0.0151462	-0.00841712	25.1801	-1.44514	0.730728	0.000408814	0.00282481	25.0339	3.20565	0.813929	-0.0206705	-0.0163063	27.1369	-4.22636	0.765162	-0.00293601	0.00347111	24.6019	-6.1681	0.676144	0.00167626	0.00950984	23.5144
	0.755187	-0.0373418	-0.0376661	9.08412	5.81726	0.782547	0.00390516	0.00539388	-1.54286	4.85182	0.691698	-0.0101153	-0.0105481	-0.0508014	5.79421	0.721706	0.000230817	-0.000112906	-0.759177	7.00177	0.764223	0.00015793	0.0044849	17.922	3.12162	0.731862	-0.0151064	-0.00825986	25.466	-1.9434	0.738595	0.000591813	0.00306649	25.3297	3.03453	0.822311	-0.0206362	-0.0161795	27.3294	-4.09028	0.77304	-0.00270956	0.0038222	25.0598	-6.97653	0.683492	0.001943	0.00997555	23.8749
	0.762812	-0.0376506	-0.0379825	9.07644	5.90711	0.790716	0.00391735	0.00540702	-1.50519	4.76204	0.699093	-0.0102458	-0.010696	0.0168192	5.73435	0.729001	0.000251617	-9.42915e-05	-0.730951	6.87503	0.772075	0.000298268	0.00470152	18.1898	2.98768	0.739593	-0.0150622	-0.0081197	25.6682	-2.09394	0.746449	0.000785293	0.00331475	25.6465	2.77965	0.830699	-0.020598	-0.0160274	27.5885	-4.13623	0.780932	-0.0024917	0.00416389	25.393	-7.82614	0.690831	0.00221034	0.0104328	24.2794
	0.770446	-0.0379547	-0.0382939	9.1365	5.85272	0.798876	0.00393015	0.00542134	-1.52772	4.71535	0.706481	-0.0103739	-0.0108409	0.00849074	5.81351	0.736295	0.000271149	-7.73417e-05	-0.774308	6.80553	0.779958	0.000449298	0.00490961	18.6653	2.84356	0.747332	-0.0150096	-0.00795665	26.1425	-2.96989	0.754311	0.000977058	0.00356231	25.9939	2.41045	0.839101	-0.020558	-0.0158712	27.7206	-4.06038	0.788806	-0.00227618	0.00449926	25.6845	-8.44608	0.698201	0.00248321	0.010905	24.6948
	0.77808	-0.0382613	-0.0386067	9.10241	5.90929	0.807035	0.00394413	0.00543639	-1.50845	4.643	0.713859	-0.0105023	-0.010986	0.136673	5.77287	0.743579	0.00028816	-6.2626e-05	-0.788805	6.80704	0.787831	0.000598948	0.00512704	18.8083	2.54709	0.755067	-0.0149519	-0.00779144	26.3945	-3.34645	0.762157	0.0011765	0.0038136	26.2579	2.15927	0.847508	-0.0205066	-0.0157178	27.8847	-3.97106	0.796702	-0.00203292	0.00485753	25.9209	-9.16069	0.705551	0.00276162	0.0113731	25.1174
	0.785712	-0.0385651	-0.0389151	9.09851	5.9203	0.815197	0.00395974	0.00545319	-1.55599	4.36115	0.721241	-0.0106366	-0.0111364	0.156466	5.84758	0.750871	0.000304691	-4.83773e-05	-0.791511	6.75396	0.795687	0.000755972	0.0053509	19.0253	2.44631	0.762806	-0.0148867	-0.00763821	26.6273	-3.84036	0.77	0.00138041	0.00406456	26.5372	2.0059	0.855613	-0.0205566	-0.0156459	28.1075	-3.90095	0.804606	-0.00181159	0.00519885	26.2209	-9.95839	0.712915	0.00304839	0.0118478	25.5125
	0.793333	-0.0388696	-0.039224	9.1102	5.89773	0.823356	0.00397163	0.00546692	-1.53957	4.24604	0.72861	-0.0107751	-0.0112906	0.207398	5.82243	0.758187	0.000326227	-2.98779e-05	-0.753956	6.74801	0.803565	0.000926066	0.00558212	19.4234	2.44166	0.770544	-0.0148186	-0.00747015	26.9322	-4.36285	0.777828	0.00158882	0.0043191	26.8278	1.63101	0.864088	-0.0204976	-0.0154968	28.3155	-4.3007	0.812531	-0.00157447	0.0055457	26.45	-10.5297	0.720293	0.0033364	0.0123187	25.8058
	0.800957	-0.0391725	-0.0395313	9.04379	6.04876	0.831514	0.00398499	0.00548156	-1.53714	4.22855	0.735982	-0.0109142	-0.0114448	0.180282	5.82973	0.765508	0.000346681	-1.33702e-05	-0.774847	7.01796	0.811435	0.00109552	0.00581542	19.8078	2.24073	0.778282	-0.014742	-0.00730547	27.1258	-4.88144	0.785665	0.00180085	0.0045687	27.1459	1.38848	0.872548	-0.0204346	-0.0153504	28.5208	-4.42354	0.820445	-0.00134293	0.00588264	26.5319	-11.4192	0.727672	0.00363078	0.0127846	26.1556
	0.808571	-0.0394744	-0.0398373	9.04817	5.96967	0.839679	0.00399888	0.00549744	-1.54219	4.14924	0.743355	-0.0110502	-0.011596	0.268815	5.87679	0.772833	0.000366931	2.78467e-06	-0.802134	6.91643	0.81931	0.00127247	0.00605069	20.1452	1.93395	0.786039	-0.0146553	-0.00714885	27.1423	-4.93738	0.79349	0.00201784	0.00482366	27.44	1.18738	0.880961	-0.020364	-0.0152056	28.7004	-4.69059	0.828336	-0.00110793	0.00623007	26.6947	-11.9025	0.735067	0.0039348	0.0132672	26.4812
	0.816185	-0.0397721	-0.0401395	9.0065	5.9778	0.84784	0.00401023	0.0055116	-1.52703	4.13771	0.750717	-0.0111879	-0.0117493	0.323445	5.91707	0.780149	0.000387808	1.99997e-05	-0.798913	6.86898	0.827186	0.00144898	0.0062857	20.2377	1.67523	0.793795	-0.0145606	-0.0069842	27.1634	-5.29002	0.801331	0.00224224	0.00508404	27.7284	0.778085	0.889374	-0.0202872	-0.0150444	28.8944	-5.20763	0.836218	-0.000871862	0.00656255	26.8449	-12.5546	0.742487	0.00424108	0.0137369	26.7891
	0.823802	-0.0400682	-0.040439	9.00747	5.79367	0.856002	0.00402302	0.00552772	-1.55706	4.107	0.75808	-0.0113283	-0.0119032	0.352425	5.96586	0.787468	0.000401147	3.11529e-05	-0.788163	6.953	0.835065	0.00163239	0.00652475	20.6327	1.42898	0.801545	-0.0144626	-0.00682415	27.6008	-6.06946	0.809167	0.00247773	0.00534932	28.0308	0.750596	0.897809	-0.0202144	-0.0148876	28.9799	-5.63639	0.844122	-0.000620171	0.0069108	26.973	-12.8816	0.749895	0.00455177	0.0142136	26.8774
	0.831428	-0.040364	-0.040738	8.9107	5.94484	0.864161	0.00403777	0.00554612	-1.61616	4.18503	0.765442	-0.0114671	-0.0120568	0.342139	6.02964	0.794774	0.000417184	4.39046e-05	-0.785623	6.92954	0.842949	0.00182219	0.0067661	20.8855	1.17136	0.809297	-0.0143584	-0.00667211	27.6171	-6.41643	0.816999	0.00272051	0.00561908	28.3364	0.363263	0.906277	-0.0201365	-0.0147292	29.0899	-5.94069	0.852034	-0.000363197	0.00725275	27.0044	-13.3958	0.757353	0.00486943	0.0146955	27.063
	0.839044	-0.040654	-0.041032	8.9616	5.69835	0.872317	0.00405394	0.00556588	-1.57348	4.34551	0.772803	-0.0116084	-0.0122119	0.353648	6.07655	0.802075	0.000428297	5.25666e-05	-0.764899	6.87847	0.850835	0.00201934	0.00701049	20.9089	0.845132	0.817042	-0.0142504	-0.00651169	27.6138	-6.70229	0.824826	0.00297124	0.0058919	28.7136	-0.145352	0.914729	-0.0200583	-0.0145712	29.145	-6.6759	0.859941	-0.00010031	0.00759961	27.0122	-13.7308	0.764784	0.00519125	0.0151741	27.2742
	0.846659	-0.0409423	-0.0413237	9.00345	5.3567	0.880473	0.0040729	0.00558884	-1.57752	4.417	0.780152	-0.0117534	-0.0123704	0.454466	6.03282	0.809378	0.000438257	6.02586e-05	-0.768857	6.74664	0.858723	0.00221938	0.00725861	21.2772	0.511786	0.824796	-0.0141336	-0.0063672	28.0014	-7.5399	0.832656	0.00322688	0.00617014	28.9815	-0.467105	0.923212	-0.0199767	-0.0144311	29.2381	-7.25104	0.86787	0.00017058	0.0079486	27.0091	-14.1758	0.772219	0.00551418	0.0156492	27.4594
	0.854269	-0.0412303	-0.0416133	8.93242	5.23798	0.888632	0.00409018	0.0056099	-1.50891	4.51173	0.787511	-0.0118945	-0.0125246	0.441377	6.11529	0.816674	0.000450359	6.98411e-05	-0.78441	6.88043	0.866601	0.00242256	0.00750407	21.676	0.245415	0.832539	-0.0140161	-0.00622277	28.0052	-7.99394	0.840489	0.00348594	0.0064475	29.2281	-0.824639	0.931732	-0.0198987	-0.0142562	29.3298	-7.77902	0.875788	0.000456442	0.00830088	26.9692	-14.4105	0.779654	0.00584879	0.0161341	27.5947
	0.861877	-0.0415149	-0.0419012	8.89211	5.20419	0.896786	0.00411007	0.0056347	-1.50356	4.69447	0.794865	-0.0120336	-0.0126765	0.48083	6.02201	0.823965	0.00045974	7.76586e-05	-0.806328	6.66305	0.87451	0.00263796	0.00775876	21.9756	-0.113842	0.840268	-0.0138941	-0.00607062	27.9017	-8.34023	0.848319	0.00375493	0.00672999	29.3969	-1.35408	0.94024	-0.0198203	-0.0140809	29.2946	-8.23039	0.883722	0.000749741	0.0086584	26.8442	-14.8548	0.787078	0.00618547	0.0166159	27.6691
	0.869481	-0.0417993	-0.0421871	8.90939	5.12275	0.904945	0.00412794	0.00565872	-1.49479	4.97589	0.802215	-0.0121743	-0.0128298	0.426427	6.00751	0.831244	0.000466085	8.27619e-05	-0.783014	6.80104	0.882394	0.0028546	0.00800698	22.0989	-0.316812	0.848005	-0.013762	-0.00590443	28.039	-8.78989	0.856144	0.00403289	0.00701905	29.6824	-1.86696	0.948769	-0.0197425	-0.0139113	29.3649	-8.87892	0.891681	0.00104442	0.00901648	26.824	-15.06	0.79451	0.00653035	0.0170856	27.7945
	0.877087	-0.0420824	-0.0424713	8.81483	5.01921	0.913101	0.0041516	0.00568851	-1.44706	5.02157	0.809568	-0.0123165	-0.0129838	0.512111	5.74567	0.838525	0.000471969	8.74914e-05	-0.75145	6.58321	0.89028	0.00307247	0.00825617	22.4323	-0.842151	0.855733	-0.0136332	-0.00575793	28.1604	-9.45337	0.863986	0.00431513	0.00730663	29.8684	-2.2838	0.957281	-0.0196638	-0.0137449	29.3668	-9.32222	0.899636	0.0013417	0.00936481	26.796	-15.1339	0.801951	0.00687665	0.0175685	28.0246
	0.884699	-0.0423591	-0.0427491	8.8592	4.87241	0.921256	0.00417564	0.00571936	-1.43607	5.20077	0.816898	-0.0124586	-0.0131367	0.563935	5.43159	0.845805	0.00048069	9.46994e-05	-0.785054	6.80926	0.898179	0.00330202	0.00851304	22.5946	-0.991438	0.863457	-0.0134956	-0.00560755	27.9615	-9.44314	0.871826	0.00460461	0.00759469	30.1004	-2.7979	0.965811	-0.0195807	-0.0135745	29.3797	-9.92592	0.907627	0.00164736	0.00970828	26.637	-15.3147	0.809376	0.00722797	0.0180545	28.0911
	0.892299	-0.0426329	-0.0430249	8.83329	5.08559	0.929417	0.00420293	0.00575396	-1.36674	5.33229	0.82423	-0.0126043	-0.0132924	0.610386	5.42034	0.853082	0.000488006	0.000100603	-0.773096	6.50058	0.906069	0.00353181	0.00876283	22.7481	-1.57164	0.871182	-0.01335	-0.00546683	28.0001	-9.94511	0.879675	0.00490909	0.00789608	30.2869	-3.13578	0.974349	-0.0195053	-0.013403	29.2925	-10.6103	0.915604	0.00196139	0.0100442	26.6146	-15.458	0.816809	0.00758595	0.0185316	28.2682
	0.899896	-0.0429024	-0.0432965	8.74671	4.98944	0.93758	0.00423213	0.005791	-1.3515	5.54218	0.831551	-0.0127482	-0.013446	0.629807	5.49151	0.860356	0.000497109	0.000108412	-0.825051	6.37388	0.913944	0.00376775	0.0090118	23.0744	-1.8587	0.878904	-0.013204	-0.00531549	28.0876	-10.4785	0.887534	0.00521766	0.00819563	30.4799	-3.35077	0.982863	-0.0194299	-0.0132389	29.2932	-11.0766	0.923619	0.00228779	0.0103898	26.5066	-15.6594	0.824206	0.00794359	0.0189933	28.3454
	0.9075	-0.0431694	-0.0435655	8.76065	5.16291	0.94574	0.00426254	0.00582954	-1.29665	5.54921	0.83888	-0.0128888	-0.0135954	0.683774	5.50375	0.867626	0.000506635	0.00011681	-0.823148	6.34358	0.921818	0.00400792	0.00926098	23.3012	-2.0362	0.886645	-0.0130471	-0.00516467	27.9483	-10.8093	0.895383	0.00553176	0.00849566	30.5766	-3.79851	0.991413	-0.0193494	-0.0130795	29.209	-11.6149	0.931624	0.00261501	0.0107318	26.3878	-15.6455	0.831629	0.00831557	0.0194629	28.4951
	0.915104	-0.0434346	-0.0438319	8.69874	5.23345	0.9539	0.00429464	0.00587067	-1.26399	5.66431	0.846192	-0.0130329	-0.0137479	0.719828	5.53212	0.874888	0.000512499	0.000121964	-0.803607	6.11957	0.9297	0.00425324	0.00950842	23.438	-2.33898	0.89437	-0.0128884	-0.00502211	27.7502	-11.3107	0.903242	0.00585806	0.00880487	30.7442	-4.00726	0.999961	-0.0192683	-0.0129242	29.1302	-12.2433	0.93964	0.00294361	0.0110702	26.2884	-15.497	0.839062	0.00868373	0.0199324	28.5963
	0.922708	-0.0436952	-0.0440944	8.76106	5.32034	0.962063	0.00433145	0.0059165	-1.21644	5.86518	0.853513	-0.013172	-0.0138945	0.74513	5.85246	0.882155	0.000521782	0.000130795	-0.756001	6.06343	0.937581	0.00450883	0.00976266	23.5906	-2.57536	0.902113	-0.0127262	-0.00487601	27.7912	-11.4641	0.911114	0.00618876	0.00911506	30.811	-4.32829	1.00854	-0.0191948	-0.0127715	29.114	-12.6645	0.947652	0.00326848	0.0114029	26.2142	-15.3266	0.846494	0.00906154	0.0204048	28.825
	0.930306	-0.0439536	-0.0443547	8.78231	5.33039	0.970226	0.00437051	0.00596508	-1.15416	5.94855	0.860823	-0.013312	-0.014041	0.842028	5.64298	0.889418	0.000531972	0.000140453	-0.814847	6.3155	0.945461	0.00477018	0.0100158	23.847	-2.87725	0.909851	-0.0125577	-0.00472813	27.5107	-11.5065	0.918991	0.00652903	0.00942997	30.9256	-4.51546	1.0171	-0.0191154	-0.0126108	28.9458	-13.2021	0.955697	0.00360956	0.0117392	26.1899	-15.0248	0.853884	0.00944343	0.0208806	28.9692
	0.937909	-0.044205	-0.0446076	8.73517	5.56793	0.978392	0.00441162	0.00601708	-1.10132	6.08277	0.868139	-0.0134484	-0.0141843	0.832244	5.85579	0.896673	0.000543416	0.000151658	-0.740096	6.23526	0.953307	0.00503225	0.0102646	23.8583	-3.12335	0.91759	-0.0123852	-0.00458868	27.4952	-11.651	0.926857	0.00687137	0.0097421	31.0382	-4.73445	1.02566	-0.0190341	-0.0124552	28.9198	-13.7643	0.96375	0.00394601	0.0120571	26.1252	-14.7628	0.861287	0.00982891	0.0213497	29.2193
	0.945516	-0.0444498	-0.0448549	8.74335	5.58093	0.986552	0.00445576	0.00607285	-1.02956	6.15792	0.875443	-0.0135815	-0.0143234	0.861441	6.12138	0.903921	0.000556286	0.000164086	-0.734696	6.28856	0.961202	0.00530342	0.010517	23.7736	-3.53736	0.92535	-0.0122067	-0.00444452	27.2025	-11.5331	0.934729	0.00722183	0.0100588	31.0596	-4.98875	1.03423	-0.0189555	-0.0123115	28.7408	-14.2694	0.971823	0.00428872	0.0123761	26.0109	-14.4392	0.868556	0.0102053	0.0218139	29.1989
	0.95312	-0.0446927	-0.0450993	8.7948	5.50111	0.994714	0.00450579	0.00613452	-0.899222	6.18818	0.882751	-0.0137159	-0.014463	0.753656	6.34723	0.911167	0.000569536	0.000177318	-0.719534	6.2233	0.969093	0.0055789	0.0107712	23.8875	-3.522	0.933098	-0.0120226	-0.00430065	26.9249	-11.3315	0.942601	0.00758479	0.0103859	31.1466	-5.48842	1.04279	-0.0188679	-0.0121629	28.5531	-14.6102	0.979881	0.00463679	0.0126908	25.9517	-14.0607	0.875986	0.0106021	0.0222834	29.3526
	0.960732	-0.0449265	-0.0453352	8.82885	5.62253	1.00288	0.00455662	0.00619757	-0.843746	6.3683	0.890059	-0.013846	-0.0145986	0.839197	6.44614	0.918413	0.000581147	0.000189924	-0.711855	6.41404	0.977007	0.00586344	0.011026	23.839	-3.77119	0.940842	-0.0118327	-0.00415898	26.7431	-11.5063	0.950482	0.00794993	0.010713	31.1809	-5.91479	1.05137	-0.0187837	-0.0120228	28.4673	-15.1468	0.987963	0.00499143	0.0130071	25.8971	-13.8099	0.883428	0.0110046	0.0227493	29.6014
	0.968338	-0.0451575	-0.0455681	8.86063	5.54864	1.01105	0.00460984	0.00626429	-0.738394	6.43252	0.897367	-0.0139717	-0.0147299	0.979805	6.5674	0.925652	0.000597233	0.00020623	-0.721895	6.48674	0.984908	0.00615081	0.0112777	23.9222	-4.21426	0.948595	-0.0116372	-0.00401658	26.2357	-10.943	0.958367	0.00831814	0.0110392	31.23	-6.25691	1.05992	-0.0186925	-0.0118849	28.2761	-15.4184	0.996066	0.0053513	0.0133227	25.8834	-13.1033	0.89088	0.0114099	0.0232123	29.7826
	0.975939	-0.0453878	-0.0457999	8.91853	5.68367	1.01922	0.00466903	0.00633694	-0.668329	6.49733	0.904684	-0.0140963	-0.0148589	1.02022	6.78874	0.932883	0.000612461	0.000222752	-0.710699	6.72661	0.992813	0.00644649	0.0115338	23.9088	-4.80787	0.956359	-0.0114315	-0.00386903	26.5302	-11.0039	0.966268	0.00869799	0.0113699	31.2525	-6.71984	1.06848	-0.0186098	-0.0117633	28.1091	-15.6256	1.00417	0.00571415	0.0136352	25.7105	-12.8599	0.898213	0.0118128	0.0236613	29.9246
	0.983552	-0.0456095	-0.0460239	8.95871	5.66799	1.02739	0.00473095	0.00641383	-0.553226	6.50986	0.911999	-0.0142138	-0.0149815	1.09741	6.84693	0.940117	0.000629694	0.000241558	-0.663287	6.79208	1.00071	0.00674846	0.0117898	23.8571	-5.21222	0.964124	-0.0112223	-0.0037225	26.3341	-11.1153	0.974153	0.00908029	0.011702	31.2085	-7.06131	1.07705	-0.018524	-0.0116464	27.8594	-15.8562	1.01228	0.0060811	0.0139474	25.6472	-12.4059	0.905675	0.0122351	0.0241109	30.1003
	0.991169	-0.0458259	-0.0462424	8.99771	5.78474	1.03556	0.00479652	0.00649508	-0.404686	6.59918	0.91931	-0.0143347	-0.0151059	1.09666	6.80043	0.94734	0.00064799	0.000261559	-0.624912	6.8676	1.0086	0.00705478	0.0120439	23.8002	-5.52072	0.971878	-0.0110107	-0.00358207	26.2026	-10.8724	0.982052	0.009465	0.0120307	31.0935	-7.35254	1.08557	-0.0184291	-0.0115319	27.4459	-16.3083	1.02042	0.00645046	0.0142605	25.4755	-12.0418	0.913142	0.0126625	0.0245632	30.0681
	0.998784	-0.0460363	-0.0464552	9.02814	5.87929	1.04373	0.00486207	0.00657753	-0.296612	6.64664	0.926626	-0.0144473	-0.0152224	1.12476	6.86001	0.954573	0.000668901	0.000284244	-0.602188	7.04744	1.01652	0.00736954	0.0123007	23.5161	-5.90673	0.979643	-0.0107914	-0.00344095	25.9457	-10.5008	0.989948	0.00985762	0.0123642	31.0463	-7.72036	1.0941	-0.0183353	-0.0114207	27.2969	-16.2956	1.02856	0.00682768	0.0145788	25.4677	-11.6078	0.920606	0.0130974	0.0250096	30.1187
	1.0064	-0.0462409	-0.0466618	9.1435	5.83649	1.0519	0.00493045	0.00666304	-0.250062	6.8216	0.933935	-0.0145585	-0.0153371	1.15061	6.87712	0.961792	0.000690957	0.000308548	-0.6175	7.30455	1.02442	0.00768279	0.0125517	23.5117	-6.13867	0.987429	-0.0105625	-0.00330036	25.7854	-10.8405	0.997854	0.010257	0.0127095	30.9009	-7.87708	1.10263	-0.0182442	-0.0113232	27.228	-16.0083	1.0367	0.00720833	0.0148986	25.3282	-11.5591	0.92795	0.0135248	0.0254415	30.2499
	1.014	-0.0464398	-0.0468632	9.19215	5.97966	1.06007	0.00500468	0.00675456	-0.082502	6.73414	0.941242	-0.0146671	-0.0154475	1.14686	6.98518	0.969018	0.000716721	0.000336262	-0.60818	7.16159	1.03231	0.00800422	0.0128073	23.3443	-6.65617	0.9952	-0.0103341	-0.00315274	25.8334	-10.4714	1.00577	0.0106597	0.0130578	30.7456	-8.27765	1.11111	-0.0181448	-0.0112249	26.9122	-16.8332	1.04483	0.00759249	0.0152094	25.2418	-11.324	0.935401	0.0139642	0.0258693	30.2849
	1.02161	-0.046633	-0.0470587	9.34753	5.74837	1.06824	0.00508233	0.00685126	0.067278	6.68953	0.948552	-0.0147694	-0.0155518	1.21922	6.99452	0.976245	0.000745939	0.000367747	-0.581305	7.33828	1.04021	0.0083326	0.0130645	23.1234	-6.47287	1.00299	-0.0100952	-0.00301767	25.5728	-10.2732	1.0137	0.011069	0.0134113	30.556	-8.54183	1.11958	-0.0180394	-0.0111316	26.6606	-16.3874	1.05298	0.00797901	0.0155104	25.0719	-11.1078	0.942881	0.0144215	0.0262979	30.3339
	1.02923	-0.0468233	-0.0472507	9.42062	6.00537	1.07642	0.00516899	0.00695571	0.165669	6.8799	0.955863	-0.0148654	-0.0156499	1.17469	6.89436	0.983467	0.000777694	0.000401815	-0.583556	7.4375	1.04812	0.00866749	0.0133237	22.9547	-6.6811	1.01078	-0.00984507	-0.00286732	25.3941	-9.94455	1.02163	0.011486	0.0137638	30.3979	-8.71904	1.12806	-0.0179328	-0.0110472	26.5614	-16.3368	1.06113	0.00836219	0.0158113	24.8861	-11.0179	0.950368	0.0148833	0.0267227	30.3719
	1.03684	-0.0470077	-0.0474361	9.51473	5.82768	1.0846	0.00525956	0.00706541	0.317898	6.84001	0.963188	-0.014959	-0.0157452	1.17618	6.85648	0.990697	0.000815324	0.000441275	-0.58096	7.39604	1.05604	0.00900609	0.0135828	22.8041	-7.07007	1.01858	-0.00958916	-0.00271635	25.4983	-10.0133	1.02957	0.0119084	0.0141315	30.1555	-9.01061	1.13653	-0.0178313	-0.0109797	26.3745	-16.3256	1.06929	0.00874453	0.0161097	24.7738	-10.8939	0.957862	0.0153506	0.0271382	30.3897
	1.04446	-0.0471884	-0.047617	9.59003	5.91676	1.09277	0.00535463	0.0071798	0.457702	6.88413	0.970507	-0.0150528	-0.0158398	1.23349	6.76865	0.997931	0.00085626	0.000484231	-0.521656	7.30379	1.06397	0.00934717	0.0138377	22.5593	-7.43056	1.02636	-0.00933023	-0.00257035	25.3395	-9.57808	1.03749	0.0123355	0.0144932	29.8574	-9.2148	1.14499	-0.0177246	-0.0109208	26.3541	-16.1797	1.07744	0.00913259	0.0164128	24.5139	-10.6372	0.965376	0.0158198	0.0275445	30.7427
	1.05208	-0.0473616	-0.0477894	9.6541	5.78352	1.10095	0.0054545	0.00730104	0.571555	7.01778	0.977821	-0.0151354	-0.0159242	1.20064	6.83575	1.00515	0.000895855	0.00052682	-0.515785	7.35728	1.0719	0.00969326	0.0140975	22.2478	-7.30182	1.03416	-0.00906709	-0.00243398	25.2314	-9.71456	1.04542	0.0127654	0.0148533	29.7005	-10.0133	1.15345	-0.0176204	-0.0108536	26.0932	-15.653	1.08559	0.00952759	0.0167176	24.341	-10.5995	0.972898	0.0162989	0.0279559	30.7725
	1.05969	-0.0475297	-0.047956	9.72243	5.78083	1.10913	0.00555929	0.0074266	0.720869	6.99279	0.98514	-0.0152186	-0.0160078	1.26831	6.87167	1.01237	0.000940961	0.000574971	-0.52298	7.41305	1.07983	0.0100455	0.0143603	21.9435	-7.29453	1.04196	-0.00879822	-0.00228598	25.0278	-9.10392	1.05336	0.0132012	0.0152169	29.4156	-10.3365	1.16188	-0.0175125	-0.010797	26.2135	-15.4112	1.09376	0.00992089	0.017011	24.1472	-10.4827	0.980437	0.0167874	0.0283545	30.5689
	1.0673	-0.0476916	-0.0481174	9.7651	5.8158	1.1173	0.00567177	0.00756104	0.890789	6.98271	0.992442	-0.0153	-0.0160893	1.31459	6.81385	1.01959	0.000988594	0.000626026	-0.497327	7.34558	1.08778	0.0104023	0.0146193	21.6801	-7.52932	1.04977	-0.00852559	-0.00213844	24.9226	-8.60666	1.06131	0.0136384	0.0155815	29.1114	-10.8314	1.17032	-0.0174069	-0.0107443	25.7737	-15.0465	1.10191	0.0103168	0.0173064	23.9969	-10.1707	0.987946	0.0172738	0.0287372	30.3366
	1.07492	-0.0478457	-0.0482693	9.81298	5.87533	1.12549	0.00578602	0.00769853	1.02697	6.98866	0.999766	-0.015367	-0.0161572	1.31279	6.86433	1.02681	0.00103732	0.000679032	-0.518039	7.42328	1.09573	0.0107709	0.0148873	21.3459	-7.89653	1.05758	-0.00824364	-0.00198615	24.8777	-8.25506	1.06924	0.0140775	0.0159462	28.5676	-10.5877	1.17879	-0.0172967	-0.0106992	25.9167	-14.8121	1.11009	0.0107306	0.0176124	23.7408	-10.0556	0.995473	0.0177673	0.0291118	30.0134
	1.08253	-0.0479934	-0.048415	9.89666	5.85725	1.13366	0.00590405	0.00783893	1.11118	7.17496	1.00708	-0.0154346	-0.0162243	1.28438	6.80773	1.03404	0.00109383	0.000738091	-0.470495	7.43283	1.10368	0.0111381	0.015152	20.9399	-8.07075	1.06538	-0.00795575	-0.00182475	24.2103	-7.82745	1.07718	0.0145207	0.016311	28.2959	-11.2014	1.18725	-0.0171764	-0.0106491	26.0797	-14.0234	1.11826	0.0111514	0.0179213	23.323	-9.89978	1.00291	0.0182595	0.0294757	29.7594
	1.09015	-0.0481346	-0.0485519	9.91575	5.9128	1.14185	0.00602669	0.00798541	1.18405	7.24867	1.0144	-0.0154961	-0.0162863	1.23068	6.80879	1.04126	0.00115277	0.000799962	-0.501613	7.48581	1.11167	0.0115078	0.0154166	20.4689	-7.9976	1.07319	-0.00766439	-0.00166401	24.0173	-7.65268	1.08513	0.0149714	0.0166761	27.8532	-10.9256	1.1957	-0.0170702	-0.0106171	26.1153	-13.2671	1.12642	0.0115768	0.0182315	23.1301	-9.74554	1.01031	0.0187523	0.0298369	29.5093
	1.09776	-0.0482741	-0.0486864	9.95227	5.89049	1.15005	0.00614646	0.00812986	1.38348	7.12372	1.02172	-0.0155514	-0.0163413	1.20973	7.00652	1.04848	0.00121237	0.000863352	-0.503794	7.49026	1.11963	0.0118818	0.0156852	20.0036	-8.02143	1.08099	-0.00737019	-0.00149903	23.9188	-7.38859	1.09309	0.0154235	0.0170426	27.3842	-10.8765	1.20414	-0.0169583	-0.0105931	25.6959	-12.8219	1.13458	0.0119902	0.0185262	22.6244	-9.69787	1.01787	0.0192693	0.030209	29.0659
	1.10538	-0.048403	-0.0488088	10.0325	5.86709	1.15826	0.00626815	0.00827594	1.55392	7.06913	1.02904	-0.0156008	-0.01639	1.30536	6.96901	1.05569	0.00127086	0.000926743	-0.499768	7.53026	1.12761	0.0122512	0.0159427	19.464	-8.18967	1.0888	-0.00706626	-0.00133276	23.65	-7.13899	1.10107	0.0158818	0.0174107	26.9093	-10.5587	1.21258	-0.0168585	-0.0105859	25.5073	-12.8292	1.14271	0.0123896	0.0188094	22.3661	-9.64412	1.02547	0.0197973	0.0305799	28.6037
	1.11302	-0.0485247	-0.0489247	9.97117	6.00633	1.16646	0.00639666	0.00842867	1.68198	7.19741	1.03638	-0.0156398	-0.0164291	1.28319	6.94725	1.06289	0.00133694	0.000997711	-0.456634	7.33466	1.13558	0.0126259	0.0162043	18.978	-8.15045	1.0966	-0.00676145	-0.00116932	23.7769	-6.97251	1.10905	0.016337	0.0177746	26.4858	-10.2763	1.22103	-0.0167411	-0.0105827	25.6094	-12.1669	1.15087	0.012818	0.0191096	21.9952	-9.46033	1.03304	0.0203246	0.0309372	28.332
	1.12066	-0.0486389	-0.0490327	10.044	5.84629	1.17465	0.00652479	0.00858247	1.88266	7.17692	1.04371	-0.0156755	-0.0164644	1.33481	6.81645	1.0701	0.00140467	0.0010706	-0.451026	7.34283	1.14354	0.0130019	0.0164668	18.3785	-7.98567	1.10439	-0.00645268	-0.000996541	23.6479	-6.48616	1.11704	0.0167953	0.0181378	26.0058	-9.65535	1.22949	-0.0166358	-0.0105919	25.5674	-11.6391	1.15899	0.013234	0.0194012	21.6266	-9.5572	1.04062	0.0208623	0.0312933	28.2687
	1.12831	-0.0487474	-0.0491349	10.0972	5.78971	1.18283	0.00665596	0.00873844	1.90133	7.22258	1.05104	-0.0157077	-0.0164949	1.28409	6.8808	1.07731	0.00147529	0.00114716	-0.500061	7.50054	1.15151	0.0133723	0.0167228	17.8784	-8.06584	1.11217	-0.00614056	-0.000810546	23.4972	-6.43069	1.12505	0.0172653	0.0185077	25.4666	-8.87753	1.23799	-0.0165188	-0.0105932	25.6402	-11.1337	1.16709	0.0136394	0.0196802	21.1623	-9.51489	1.0482	0.0214063	0.0316449	27.772
	1.13595	-0.0488575	-0.049237	10.0747	5.90348	1.191	0.00678635	0.00889585	1.99406	7.30325	1.05836	-0.0157389	-0.0165234	1.25113	6.85915	1.08451	0.00155358	0.00123041	-0.486603	7.54616	1.15928	0.0137243	0.016968	17.3212	-8.06241	1.11995	-0.00582934	-0.000627999	23.2793	-6.20141	1.13305	0.0177319	0.0188644	24.9907	-8.62437	1.24644	-0.016437	-0.0106295	25.5945	-10.7991	1.17515	0.0140143	0.0199326	20.6605	-9.34881	1.05579	0.0219584	0.0320015	27.4005
	1.1436	-0.0489704	-0.0493435	10.1742	5.84136	1.19916	0.00692152	0.00905891	2.27943	7.18899	1.06569	-0.0157632	-0.0165464	1.2782	6.79292	1.09171	0.00163069	0.0013143	-0.44368	7.43998	1.16727	0.0140851	0.0172137	16.8656	-7.8795	1.12748	-0.00555245	-0.000474937	22.9893	-5.62045	1.14104	0.0181854	0.0192126	24.5855	-8.17276	1.25493	-0.0163508	-0.0106665	25.5964	-10.3836	1.18321	0.0143834	0.0201796	20.2082	-9.2128	1.06337	0.022519	0.032353	26.9602
	1.15125	-0.0490761	-0.0494406	10.1559	5.92269	1.20732	0.00706078	0.00922582	2.33882	7.36617	1.07301	-0.0157856	-0.0165664	1.27821	6.71533	1.0989	0.00170718	0.00139911	-0.455849	7.56574	1.17526	0.0144459	0.0174578	16.1966	-7.99051	1.13529	-0.00523018	-0.000286702	22.7597	-5.2275	1.14904	0.0186397	0.0195585	24.1511	-7.51972	1.26338	-0.0162873	-0.0107228	25.6957	-10.008	1.19131	0.014779	0.0204452	19.8975	-9.34399	1.07098	0.0230818	0.0327077	26.5112
	1.1589	-0.0491742	-0.0495295	10.1628	5.88888	1.21547	0.00720377	0.00939757	2.37306	7.33606	1.08033	-0.015799	-0.0165782	1.25832	6.88848	1.1061	0.0017891	0.00148909	-0.41374	7.41184	1.18326	0.014812	0.0177048	15.6057	-7.69345	1.14314	-0.00492588	-0.000111225	22.6338	-4.4662	1.15705	0.0190875	0.0198947	23.6241	-6.73941	1.27183	-0.0162303	-0.0107971	25.8645	-9.23446	1.19939	0.0151354	0.020675	19.4197	-9.19311	1.07858	0.0236518	0.033059	26.2023
	1.16654	-0.0492729	-0.0496186	10.1787	5.93189	1.22362	0.00735039	0.0095725	2.53319	7.29951	1.08764	-0.0158276	-0.0166044	1.31978	6.80487	1.11329	0.00187574	0.00158392	-0.456967	7.5323	1.19127	0.0151757	0.0179515	14.8763	-7.64087	1.15098	-0.00462613	5.74571e-05	22.4527	-4.73895	1.16507	0.0195324	0.0202294	23.1566	-6.24191	1.28033	-0.0161143	-0.0108196	25.7905	-9.27882	1.2075	0.0155306	0.0209389	18.8874	-9.12036	1.08617	0.0242233	0.0334076	25.6445
	1.17417	-0.0493628	-0.0496982	10.1318	5.93895	1.23176	0.00750171	0.00975319	2.75865	7.27406	1.09496	-0.0158447	-0.0166206	1.37234	6.70035	1.12048	0.00196598	0.00168255	-0.428466	7.48057	1.19928	0.0155389	0.0181926	14.2216	-7.75135	1.15879	-0.00432964	0.000215387	22.2379	-4.5387	1.1731	0.0199806	0.0205645	22.6074	-5.65015	1.28881	-0.0160058	-0.0108569	25.7031	-9.14374	1.21559	0.0159113	0.021186	18.4743	-9.04586	1.09373	0.0247893	0.0337563	25.3177
	1.18181	-0.0494488	-0.0497701	10.1164	6.00985	1.23989	0.00765541	0.00993583	2.89173	7.41418	1.10229	-0.0158661	-0.0166407	1.23503	6.7936	1.12767	0.00206446	0.00178991	-0.417857	7.55504	1.20728	0.0158922	0.0184289	13.7256	-7.51519	1.16663	-0.00402071	0.000378609	22.3884	-4.8858	1.18114	0.0204336	0.0208966	22.1124	-5.06757	1.2973	-0.0159479	-0.0109477	25.7996	-8.74608	1.22367	0.0162969	0.0214378	18.206	-8.62051	1.10134	0.0253731	0.0341098	24.9783
	1.1894	-0.0495441	-0.0498495	10.1003	6.04158	1.24801	0.00782016	0.0101283	2.97849	7.23325	1.10961	-0.0158848	-0.0166595	1.24254	6.81559	1.13485	0.00216934	0.0019035	-0.424489	7.63141	1.2153	0.0162519	0.01867	13.1647	-7.09267	1.17444	-0.00372453	0.000548429	22.0118	-3.92064	1.1892	0.0208791	0.0212202	21.5811	-4.17424	1.30573	-0.0158606	-0.0110044	25.6969	-8.77981	1.23178	0.0166673	0.0216765	17.7181	-8.27846	1.10896	0.0259629	0.0344686	24.5833
	1.19701	-0.0496278	-0.0499154	10.1093	6.09211	1.25614	0.00798779	0.0103244	3.10615	7.29207	1.11693	-0.0159037	-0.0166773	1.31917	6.78243	1.14203	0.00226442	0.00200864	-0.447342	7.56024	1.22332	0.0166091	0.0189094	12.6249	-7.15078	1.18227	-0.00342576	0.000715692	21.5384	-3.74853	1.19725	0.0213295	0.0215584	21.0018	-3.44691	1.31422	-0.0158055	-0.0110923	26.0103	-8.2128	1.23985	0.0170296	0.0219113	17.1043	-8.22003	1.11659	0.0265482	0.0348208	24.055
	1.20459	-0.0497098	-0.0499812	10.0907	6.10901	1.26426	0.00816076	0.0105259	3.16193	7.29887	1.12425	-0.0159226	-0.0166978	1.32775	6.94837	1.1492	0.0023561	0.00211154	-0.445203	7.45866	1.23134	0.016967	0.019152	12.0531	-6.90476	1.19009	-0.00313055	0.000882865	21.5904	-3.61062	1.20532	0.0217788	0.0218851	20.435	-2.71755	1.3227	-0.0157206	-0.011162	26.02	-7.94524	1.24795	0.0173977	0.0221495	16.6532	-7.94882	1.1242	0.0271257	0.0351562	23.8362
	1.21215	-0.0497921	-0.0500442	10.0331	6.15609	1.27237	0.00833902	0.0107322	3.28643	7.37825	1.13157	-0.0159395	-0.0167155	1.30865	6.8098	1.15638	0.00245381	0.0022201	-0.435103	7.41801	1.23935	0.017324	0.0193909	11.5911	-6.7571	1.19798	-0.00284028	0.00103488	21.5904	-3.73213	1.21342	0.0222298	0.0222184	20.0322	-2.37536	1.33119	-0.0156855	-0.0112718	26.272	-6.85409	1.25602	0.0177539	0.022376	16.5344	-7.93809	1.13179	0.0277153	0.0355064	23.3417
	1.21971	-0.049869	-0.0501015	10.0727	6.14731	1.28047	0.00852435	0.0109463	3.36576	7.27716	1.13889	-0.0159583	-0.0167341	1.28133	6.89531	1.16355	0.00255892	0.0023353	-0.448869	7.5065	1.24739	0.0176837	0.0196366	11.2074	-6.56818	1.20587	-0.0025534	0.00117837	21.2252	-3.55458	1.22149	0.0226899	0.0225524	19.551	-1.87892	1.33966	-0.0156501	-0.0113714	26.3806	-6.54415	1.26408	0.0181291	0.0226251	15.9246	-7.46674	1.13942	0.0282992	0.0358529	23.2056
	1.22727	-0.0499365	-0.0501477	10.0655	6.26501	1.28856	0.00871157	0.0111628	3.41671	7.36344	1.14622	-0.0159693	-0.0167484	1.39208	6.8501	1.17072	0.0026653	0.0024519	-0.411069	7.4914	1.25542	0.018046	0.0198875	10.6591	-6.08502	1.21376	-0.00226937	0.00133172	20.9631	-3.28774	1.2296	0.0231507	0.0228952	18.9944	-0.911893	1.34818	-0.0155647	-0.0114269	26.3392	-5.89008	1.27211	0.0184657	0.0228398	15.486	-7.07223	1.14703	0.0288667	0.0361856	22.9561
	1.23483	-0.0499983	-0.0501882	10.0101	6.23769	1.29665	0.0089044	0.0113843	3.64696	7.27945	1.15355	-0.015985	-0.0167663	1.39557	6.81403	1.17788	0.00277031	0.00256725	-0.424138	7.58668	1.26346	0.0184089	0.0201356	10.2081	-5.80724	1.22165	-0.00199024	0.00148897	20.7563	-3.00672	1.23769	0.0236069	0.0232301	18.5939	-0.781253	1.35669	-0.0155045	-0.0115146	26.3625	-5.19199	1.28017	0.0188056	0.0230549	15.2906	-6.59923	1.15464	0.0294362	0.0365234	22.386
	1.24239	-0.0500558	-0.0502214	9.9166	6.39038	1.30474	0.0091012	0.01161	3.73331	7.4407	1.16088	-0.0159994	-0.0167809	1.30583	6.89504	1.18505	0.00288505	0.00269203	-0.412846	7.50272	1.27149	0.0187718	0.0203875	9.99108	-5.69571	1.22949	-0.00171132	0.00164841	20.5232	-2.89135	1.24579	0.0240655	0.0235746	18.2349	-0.324328	1.36519	-0.0154334	-0.0115983	26.4739	-5.7144	1.2882	0.0191665	0.023291	14.6024	-6.34724	1.16221	0.0300035	0.0368569	21.9917
	1.24995	-0.0501027	-0.0502467	9.92771	6.49527	1.31282	0.00930116	0.0118382	3.85138	7.30104	1.16821	-0.0160108	-0.016795	1.3566	6.89578	1.19222	0.00300318	0.00282065	-0.449685	7.53671	1.27953	0.0191365	0.0206418	9.6366	-5.1745	1.23738	-0.00142879	0.0018096	20.1889	-2.92855	1.2539	0.024522	0.0239146	17.8019	0.0575782	1.37368	-0.0153726	-0.0116786	26.7856	-5.85671	1.29624	0.0194998	0.0235047	14.3316	-5.80832	1.16979	0.0305721	0.0372004	21.8067
	1.2575	-0.0501439	-0.0502646	9.97082	6.49041	1.32088	0.00950406	0.0120702	3.94406	7.38473	1.17556	-0.0160225	-0.0168071	1.39729	7.06347	1.19939	0.00312364	0.00295163	-0.462552	7.44524	1.28756	0.0194983	0.0208945	9.33455	-4.65535	1.24526	-0.00114908	0.00197193	20.0319	-2.83049	1.26199	0.0249799	0.0242638	17.3648	0.93564	1.38218	-0.0153106	-0.0117721	26.6775	-5.34893	1.30426	0.0198307	0.0237126	14.0184	-5.2878	1.17738	0.0311424	0.0375323	21.436
	1.26504	-0.0501882	-0.0502825	9.96166	6.61491	1.32894	0.009713	0.0123088	4.13709	7.42734	1.1829	-0.0160357	-0.0168218	1.38539	6.91867	1.20655	0.00324775	0.00308623	-0.446009	7.31455	1.29561	0.0198641	0.0211544	8.90445	-4.27107	1.25312	-0.000880236	0.00212733	19.7773	-2.70354	1.27008	0.0254407	0.0246139	17.0077	1.12134	1.39073	-0.0152617	-0.011863	26.9806	-5.25355	1.31231	0.0201592	0.0239119	13.904	-4.92207	1.18493	0.0316921	0.0378454	21.4926
	1.2726	-0.0502259	-0.0502962	9.95114	6.64938	1.33702	0.00993002	0.0125534	4.28285	7.22136	1.19023	-0.016048	-0.0168341	1.43206	6.92564	1.21371	0.00337674	0.00322528	-0.484603	7.39595	1.30366	0.0202229	0.021415	8.56437	-3.87762	1.26095	-0.000617231	0.00228647	19.3085	-2.34605	1.27817	0.0258972	0.0249758	16.524	2.04714	1.39917	-0.0152014	-0.0119377	26.9647	-5.16443	1.32035	0.0204801	0.024113	13.6691	-4.75626	1.19246	0.0322472	0.038171	21.3623
	1.28014	-0.0502547	-0.0502997	9.93989	6.90386	1.34509	0.0101514	0.0128036	4.35434	7.36575	1.19755	-0.016057	-0.0168436	1.31083	7.02457	1.22089	0.00350938	0.00336961	-0.458494	7.31251	1.31171	0.0205828	0.0216812	8.19786	-3.15748	1.2688	-0.000342282	0.00244549	19.0696	-2.15383	1.28625	0.0263541	0.0253396	16.0799	3.01532	1.40764	-0.0151604	-0.0120376	26.8867	-4.74108	1.32838	0.0208029	0.0243221	13.5039	-4.3545	1.19999	0.0328039	0.0384988	21.1353
	1.28767	-0.0502787	-0.0502978	9.98057	6.8818	1.35316	0.0103836	0.0130638	4.26719	7.46622	1.20489	-0.0160707	-0.0168565	1.33608	7.12825	1.22805	0.00364885	0.00351834	-0.477088	7.32421	1.31975	0.0209437	0.0219499	7.82596	-2.57779	1.27669	-8.09056e-05	0.00257229	18.7693	-2.24409	1.29436	0.0268172	0.0257144	15.8978	3.41873	1.4161	-0.0151145	-0.012139	26.265	-4.54291	1.3364	0.0211162	0.0245089	13.305	-3.90023	1.20753	0.0333603	0.0388258	20.9997
	1.29518	-0.0502974	-0.0502911	9.89908	7.16253	1.36123	0.0106155	0.013324	4.58606	7.2454	1.21221	-0.0160855	-0.0168691	1.3452	6.88427	1.23523	0.00378841	0.00366775	-0.530693	7.40348	1.32778	0.0213035	0.0222227	7.61901	-2.06775	1.28455	0.000177558	0.00272831	18.6795	-2.14303	1.30245	0.0272732	0.0260871	15.4699	4.11466	1.42455	-0.0150695	-0.0122425	26.1345	-3.94557	1.34442	0.0214244	0.0247015	12.9622	-3.58095	1.21507	0.0339126	0.0391467	20.7235
	1.30271	-0.050308	-0.050276	9.92779	7.31164	1.36929	0.0108541	0.0135902	4.57427	7.2107	1.21955	-0.016094	-0.0168764	1.30849	6.98613	1.24241	0.00392875	0.00381899	-0.557945	7.44216	1.33585	0.0216648	0.0224999	7.33663	-1.67716	1.29239	0.000438403	0.00288856	18.264	-1.80037	1.31053	0.0277354	0.0264733	14.8726	5.2097	1.43298	-0.015036	-0.0123381	25.6111	-4.55567	1.35242	0.0217295	0.0248895	13.0534	-3.41561	1.22259	0.0344582	0.0394665	20.502
	1.31023	-0.050309	-0.050254	10.0028	7.39984	1.37735	0.011095	0.0138584	4.68244	7.24128	1.22689	-0.0160985	-0.0168787	1.40725	6.97512	1.24958	0.00408122	0.00398091	-0.559272	7.30769	1.3439	0.0220221	0.0227822	7.17824	-1.52188	1.30024	0.000692577	0.00304248	18.2366	-1.42489	1.31861	0.0281989	0.0268684	14.8747	5.59636	1.44142	-0.0149953	-0.012425	25.7897	-4.0612	1.36041	0.0220308	0.0250846	13.2871	-2.86975	1.2301	0.0350063	0.0397844	20.1067
	1.31773	-0.0503036	-0.0502257	9.89705	7.62999	1.38541	0.0113392	0.0141303	4.66189	7.27885	1.23423	-0.0161002	-0.0168798	1.39797	6.9742	1.25675	0.00423633	0.00414546	-0.546742	7.30777	1.35195	0.0223818	0.0230637	6.97609	-1.18864	1.30811	0.000953386	0.00320169	18.012	-1.20199	1.3267	0.0286603	0.0272662	14.6521	5.99918	1.44984	-0.0149671	-0.0125168	25.6284	-3.89757	1.36839	0.0223376	0.025281	12.8438	-2.07299	1.2376	0.035546	0.0400958	19.9488
	1.32526	-0.0502932	-0.0501915	10.049	7.54476	1.39347	0.0115901	0.0144082	4.81801	7.19626	1.24156	-0.0161057	-0.0168817	1.37471	6.92668	1.26393	0.0044017	0.00431861	-0.527614	7.30948	1.36001	0.0227465	0.0233486	6.79832	-0.846222	1.31594	0.00121037	0.00336406	18.0838	-1.21484	1.33478	0.0291223	0.0276714	14.4026	6.59168	1.45829	-0.0149459	-0.012601	25.2118	-3.43536	1.37638	0.0226314	0.0254705	12.7882	-2.00034	1.24509	0.0360805	0.0404051	19.7157
	1.33278	-0.050275	-0.0501492	10.1155	7.5445	1.40152	0.0118436	0.014689	4.87366	7.26736	1.24888	-0.0161086	-0.0168828	1.29711	7.03451	1.27112	0.00456828	0.00449457	-0.558719	7.3113	1.36806	0.0231037	0.0236333	6.71616	-0.0424114	1.32377	0.00146668	0.00352652	17.8169	-0.889231	1.34287	0.0295925	0.02809	14.2549	7.33743	1.46672	-0.0149091	-0.0126972	24.5921	-3.69673	1.38432	0.0229148	0.0256563	12.7694	-1.7822	1.25258	0.0366149	0.040715	19.3332
	1.34031	-0.0502495	-0.0501009	10.1895	7.55018	1.40958	0.0121025	0.014976	5.11352	7.03706	1.2562	-0.0161109	-0.0168844	1.37227	7.15355	1.2783	0.00473774	0.00467196	-0.606674	7.38132	1.37612	0.0234619	0.0239254	6.66515	0.4102	1.33158	0.00172637	0.00369091	17.6754	-0.890854	1.35094	0.0300578	0.0285098	14.0419	8.25571	1.47515	-0.0148918	-0.0127722	24.6398	-3.35997	1.39228	0.0231942	0.0258425	12.3229	-1.13306	1.26006	0.0371479	0.041027	19.018
	1.34784	-0.0502148	-0.0500447	10.2361	7.70464	1.41763	0.0123679	0.0152683	5.09125	7.10002	1.26351	-0.016109	-0.0168806	1.52724	7.01757	1.28547	0.00491021	0.00485229	-0.614143	7.50917	1.38418	0.0238271	0.0242245	6.60093	0.47234	1.33941	0.00198651	0.00388011	17.5927	-0.48578	1.35901	0.0305162	0.0289326	13.7176	8.0762	1.48357	-0.0148721	-0.0128681	24.4678	-2.99271	1.4002	0.0234759	0.0260312	12.4133	-0.84761	1.26753	0.0376853	0.0413577	18.8289
	1.35536	-0.0501793	-0.0499865	10.2913	7.75826	1.42569	0.0126355	0.0155619	5.12643	7.02725	1.27081	-0.0161076	-0.016878	1.49452	7.07546	1.29266	0.00508597	0.00503554	-0.617254	7.49942	1.39221	0.0241861	0.0245398	6.36965	0.779386	1.34722	0.0022421	0.0040476	17.2195	-0.430471	1.36704	0.0309809	0.0293644	13.6715	7.9444	1.49198	-0.0148585	-0.012972	24.3353	-2.93172	1.40814	0.0237644	0.0262313	12.3979	-0.382038	1.27498	0.0382242	0.0416794	18.8381
	1.36289	-0.0501351	-0.0499213	10.3404	7.82799	1.43374	0.0129084	0.0158603	5.20567	6.89638	1.27812	-0.0161058	-0.0168752	1.44524	6.98674	1.29986	0.00526767	0.00522425	-0.684563	7.67023	1.40024	0.0245445	0.0248497	6.27676	1.34785	1.35503	0.00250488	0.00421742	17.252	-0.35013	1.3751	0.0314503	0.0298029	13.9228	7.95636	1.5004	-0.014854	-0.0130661	24.1606	-2.04679	1.41606	0.0240283	0.0264133	12.3567	-0.164807	1.28245	0.0387584	0.0420085	18.5073
	1.37041	-0.0500872	-0.049854	10.2632	7.8812	1.44179	0.013181	0.0161585	5.21355	6.98735	1.28541	-0.0160991	-0.0168669	1.4093	7.04275	1.30705	0.0054509	0.00541508	-0.610742	7.68651	1.40829	0.0249084	0.0251675	6.19805	1.68726	1.36284	0.00276217	0.0043991	17.1361	-0.0712903	1.38314	0.0319185	0.0302471	14.034	8.14234	1.50915	-0.0147355	-0.0130712	24.1123	-1.77896	1.42395	0.0243141	0.0266108	12.1815	0.239127	1.28991	0.039291	0.0423363	18.5213
	1.37794	-0.0500335	-0.0497804	10.4787	7.99233	1.44985	0.0134631	0.016464	5.24802	6.70547	1.29272	-0.0160886	-0.0168545	1.42403	7.03126	1.3142	0.00563254	0.00560379	-0.653486	7.81964	1.41632	0.0252708	0.0254916	6.58879	2.42564	1.37063	0.00302454	0.00457084	16.9063	0.102592	1.39119	0.0323915	0.0306989	13.5937	8.62155	1.51758	-0.0147184	-0.0131105	24.6798	-1.64614	1.43182	0.0245897	0.0268056	12.325	0.307906	1.29735	0.0398183	0.0426654	18.2208
	1.38546	-0.0499734	-0.0497012	10.5685	7.94546	1.45789	0.0137452	0.0167703	5.21105	7.12645	1.3	-0.0160757	-0.0168396	1.40708	7.02776	1.32135	0.00581651	0.00579516	-0.624571	8.08687	1.42435	0.0256269	0.0258093	5.59359	2.60548	1.37842	0.00328648	0.00474639	16.527	0.687408	1.39923	0.032868	0.0311647	13.6081	8.67483	1.52602	-0.0147025	-0.0131772	24.3997	-1.31012	1.43969	0.0248735	0.0270134	12.2475	0.631323	1.3048	0.0403411	0.0430051	17.9276
	1.393	-0.0499043	-0.049615	10.5673	7.97884	1.46595	0.0140316	0.0170798	6.00231	5.88753	1.30729	-0.0160608	-0.0168213	1.40097	7.01186	1.32851	0.0060021	0.00598931	-0.616896	8.05116	1.43237	0.0259897	0.0261379	6.42704	3.35707	1.38619	0.00354355	0.00492818	16.2645	0.927904	1.40727	0.0333505	0.0316396	13.3246	8.97018	1.53451	-0.0146941	-0.0132311	24.3238	-0.853511	1.44758	0.0251566	0.027209	12.2096	0.331683	1.31222	0.0408579	0.0433325	17.7346
	1.40053	-0.0498274	-0.0495213	10.6214	8.30407	1.474	0.0143227	0.0173933	6.17987	5.43973	1.31457	-0.0160438	-0.0168034	1.47347	6.93706	1.33566	0.00619317	0.00618765	-0.567598	8.12238	1.44039	0.0263517	0.0264699	6.14404	3.27883	1.39395	0.0037966	0.00510193	16.0458	1.24565	1.4153	0.033833	0.0321165	13.3229	9.32342	1.54302	-0.0146941	-0.0132983	24.1267	-0.594136	1.45549	0.0254488	0.0274261	12.3533	1.14343	1.31961	0.041377	0.0436789	17.2877
	1.40806	-0.0497509	-0.0494289	10.5501	9.34844	1.48204	0.0146154	0.0177078	6.02241	5.31496	1.32185	-0.0160217	-0.0167815	1.47052	6.92199	1.34281	0.00638624	0.00638696	-0.558627	8.15079	1.4484	0.0267134	0.0268042	5.97372	3.20614	1.4017	0.00405184	0.00528422	16.0388	1.56517	1.42333	0.034321	0.0326034	13.3163	9.22232	1.55151	-0.0146907	-0.0133583	24.4726	-0.271635	1.46339	0.0257354	0.027633	12.2673	1.47034	1.32702	0.0418995	0.0440288	16.8122
	1.4156	-0.049667	-0.0493294	11.1638	8.06593	1.4901	0.0149138	0.018027	6.07136	4.96714	1.32914	-0.0159967	-0.0167543	1.40999	6.83021	1.34995	0.00658166	0.00658858	-0.584811	8.38199	1.4564	0.0270733	0.0271414	5.87008	3.41948	1.40945	0.0043055	0.00547384	15.7641	1.88958	1.43136	0.0348069	0.0330928	12.9586	10.8164	1.55999	-0.0146914	-0.0134078	24.3182	0.21192	1.47128	0.0260246	0.0278532	12.2491	1.63441	1.33435	0.0424179	0.0443752	16.8541
	1.42313	-0.0495773	-0.0492249	11.4189	7.92356	1.49815	0.0152132	0.018347	5.93266	4.95394	1.33641	-0.0159697	-0.0167246	1.39096	6.89473	1.3571	0.00678261	0.00679504	-0.607987	8.52806	1.4644	0.02743	0.0274786	5.87235	2.98873	1.4172	0.00456254	0.00565819	15.3585	2.16667	1.43938	0.0352944	0.0335921	12.4331	11.5948	1.56849	-0.0146906	-0.0134609	24.2473	0.642796	1.4792	0.0263174	0.0280719	12.3373	1.85853	1.3417	0.0429318	0.0447273	16.3019
	1.43066	-0.0494874	-0.0491214	11.1443	7.7653	1.5062	0.015511	0.0186653	5.63522	4.55414	1.34369	-0.0159349	-0.0166881	1.33097	6.96355	1.36426	0.00698954	0.00700696	-0.631853	8.58656	1.4724	0.027793	0.0278205	5.81374	3.3509	1.42494	0.00481338	0.00585849	15.2278	2.5263	1.44739	0.0357894	0.0341004	11.5296	13.5726	1.57699	-0.0147029	-0.0134822	23.9035	0.475857	1.48709	0.0266079	0.028291	12.289	2.16834	1.34903	0.0434476	0.0450894	16.2644
	1.43819	-0.0493897	-0.0490124	11.209	7.46835	1.51424	0.015816	0.0189898	5.38454	4.6625	1.35096	-0.0159017	-0.0166537	1.27607	7.04339	1.3714	0.00719469	0.00721787	-0.611819	8.64602	1.48039	0.0281578	0.0281668	5.52088	3.60626	1.43269	0.00507055	0.00606585	15.3185	2.68169	1.4554	0.0362884	0.0346162	11.2316	14.6256	1.58544	-0.0147064	-0.0135107	23.4358	0.842782	1.49501	0.0268884	0.0285047	12.2574	2.18183	1.35635	0.0439521	0.0454404	16.0583
	1.44573	-0.049288	-0.0488988	11.1945	7.34426	1.5223	0.0161233	0.0193149	5.38042	4.54394	1.35822	-0.0158652	-0.0166139	1.17881	7.14429	1.37854	0.00740294	0.00743107	-0.564208	8.70059	1.48834	0.0285197	0.0285133	5.19163	3.77673	1.44045	0.00532699	0.00626615	15.9766	3.13519	1.4634	0.036794	0.0351415	10.9957	15.281	1.59391	-0.0147126	-0.0135439	23.3308	1.11584	1.50294	0.0271702	0.0287164	12.2424	2.57953	1.36365	0.0444552	0.0457986	15.7423
	1.45328	-0.0491808	-0.0487807	11.3682	6.97282	1.53036	0.0164329	0.019642	5.11367	4.07027	1.36547	-0.0158256	-0.0165723	1.12942	7.23797	1.38569	0.00761108	0.00764347	-0.293151	8.59109	1.49631	0.0288822	0.0288667	4.94763	4.28985	1.44818	0.00558145	0.00645494	15.8842	3.47882	1.47143	0.0372968	0.0356683	10.9197	14.4281	1.60235	-0.0147216	-0.0135792	23.0515	1.25903	1.51084	0.027452	0.0289237	12.1837	2.65427	1.37095	0.0449574	0.0461777	15.6299
	1.46083	-0.0490672	-0.0486586	11.2865	6.88825	1.53842	0.0167381	0.0199644	5.00955	4.45763	1.3727	-0.0157808	-0.0165257	1.22012	7.27587	1.39284	0.00782145	0.00785966	-0.373696	8.60354	1.50428	0.0292486	0.0292226	4.61281	4.61068	1.45593	0.00584748	0.00666441	15.9139	3.68712	1.47944	0.0378089	0.0362105	10.6651	15.5974	1.61082	-0.0147284	-0.0135948	23.0974	1.32161	1.51876	0.0277387	0.0291421	12.0199	2.90755	1.37823	0.0454605	0.0465479	15.2161
	1.46837	-0.048954	-0.0485368	11.2055	6.73041	1.54647	0.0170467	0.0202898	4.89501	4.38898	1.37995	-0.0157326	-0.0164748	1.18794	7.30138	1.39998	0.00803235	0.00807557	-0.343361	8.52657	1.51223	0.0296132	0.0295764	4.5578	4.24851	1.46368	0.00610468	0.00686607	16.0851	3.71232	1.48745	0.0383336	0.0367687	10.9714	14.5718	1.61927	-0.0147406	-0.0136155	22.6266	1.78553	1.52666	0.0280224	0.0293656	11.9061	2.98835	1.38551	0.0459611	0.0469139	14.9645
	1.47593	-0.0488348	-0.0484086	11.3226	6.99273	1.55452	0.0173542	0.0206138	4.88963	4.08748	1.3872	-0.0156789	-0.0164201	1.0916	7.40173	1.40712	0.00824439	0.00829391	-0.314077	8.37277	1.52018	0.0299838	0.0299393	4.25679	4.30104	1.47144	0.00636664	0.00708598	16.26	3.46904	1.49544	0.0388547	0.0373232	10.9954	14.2123	1.62773	-0.014748	-0.013653	22.2048	1.89988	1.53458	0.0283047	0.0295949	11.609	3.3463	1.39277	0.0464634	0.0472967	14.7868
	1.48348	-0.0487168	-0.0482823	11.3237	6.67137	1.56257	0.0176659	0.020941	4.65251	4.12813	1.39443	-0.0156228	-0.0163611	1.11177	7.49803	1.41427	0.00845875	0.00851444	-0.289707	8.2121	1.52814	0.0303573	0.0303062	4.33865	4.52672	1.47919	0.00663149	0.00729655	16.6299	3.28506	1.50344	0.0393789	0.0378862	10.6067	13.6669	1.6362	-0.0147553	-0.0136811	21.8247	1.77978	1.54248	0.0285801	0.0298168	11.6965	3.20885	1.40008	0.0469683	0.0476995	14.5244
	1.49103	-0.0485904	-0.048149	11.2782	6.6977	1.57063	0.0179783	0.021269	4.57111	4.0723	1.40166	-0.0155621	-0.0162986	1.10601	7.6683	1.42142	0.00867812	0.00873862	-0.288783	7.91082	1.53608	0.0307296	0.030676	4.08661	4.93522	1.48693	0.00689625	0.00751164	16.8844	3.33425	1.51142	0.0399086	0.0384591	10.7155	13.4233	1.64463	-0.0147622	-0.0136879	21.567	1.90561	1.55041	0.0288557	0.0300403	11.5627	3.64348	1.40736	0.0474666	0.0481029	14.1378
	1.49859	-0.0484618	-0.0480128	11.4196	6.60311	1.57868	0.0182906	0.0215974	4.39286	4.42506	1.4089	-0.0154935	-0.0162279	1.07807	7.67044	1.42856	0.00889748	0.00896315	-0.253885	7.74733	1.54403	0.0311083	0.0310529	3.92317	5.12213	1.49469	0.00716636	0.00773673	16.8147	3.42232	1.51941	0.0404401	0.0390332	10.2174	13.8795	1.65304	-0.0147707	-0.013687	21.3448	2.49595	1.55833	0.0291379	0.0302686	11.5394	3.5323	1.41461	0.047975	0.0485129	14.1825
	1.50614	-0.0483312	-0.0478742	11.3351	6.58537	1.58674	0.0186045	0.0219269	4.41032	4.37197	1.41614	-0.0154218	-0.0161558	1.06061	7.72712	1.4357	0.00911807	0.0091887	-0.22708	7.74754	1.55197	0.0314854	0.0314289	3.8088	5.24821	1.50243	0.00743863	0.00796177	16.9427	3.2412	1.52739	0.0409742	0.039613	10.3742	13.0575	1.66144	-0.0147763	-0.0136982	20.8962	2.5267	1.56627	0.0294254	0.0304988	11.3845	3.6976	1.42185	0.048475	0.0489222	13.975
	1.51371	-0.0481954	-0.0477313	11.5028	6.72675	1.59481	0.0189171	0.0222551	4.44108	4.58618	1.42338	-0.0153451	-0.0160786	1.06482	7.72945	1.44283	0.00934121	0.00941577	-0.272796	7.65365	1.55989	0.0318619	0.0318048	3.69532	5.59537	1.51018	0.00771186	0.00818705	16.8685	3.23974	1.53535	0.0415109	0.0402001	10.5023	12.6878	1.66984	-0.0147815	-0.0137189	20.5909	2.63968	1.5742	0.029706	0.0307259	11.3237	3.7891	1.42914	0.0489779	0.0493334	13.5478
	1.52128	-0.0480632	-0.0475928	11.5153	6.66558	1.60287	0.0192291	0.0225823	4.25936	4.73158	1.43061	-0.0152679	-0.016	1.04946	7.7482	1.44996	0.00956533	0.0096428	-0.37125	7.7325	1.56785	0.0322403	0.0321831	3.59442	5.77511	1.51793	0.00798763	0.00842526	16.7933	3.51859	1.54332	0.042057	0.0408	10.0942	12.5541	1.67822	-0.0147858	-0.0137361	20.5276	2.85199	1.58212	0.0299941	0.0309707	11.3917	3.71258	1.43642	0.0494781	0.0497511	13.1112
	1.52885	-0.0479232	-0.0474467	11.5511	6.6717	1.61094	0.0195404	0.0229095	4.29799	4.69051	1.43785	-0.0151884	-0.0159203	1.02191	7.85552	1.4571	0.0097921	0.00987254	-0.354143	7.43906	1.57577	0.032617	0.0325627	3.44608	5.78424	1.52566	0.00826705	0.00866486	16.4705	3.78045	1.55129	0.0426052	0.0414043	10.7193	11.7741	1.68661	-0.0147854	-0.0137435	20.2805	2.97879	1.59004	0.030284	0.0312139	11.2126	3.89332	1.44385	0.0500001	0.0501785	12.7924
	1.53642	-0.0477813	-0.0472992	11.4984	6.67582	1.61902	0.0198501	0.0232355	4.21933	4.74409	1.4451	-0.0150943	-0.0158271	0.952802	8.02117	1.46425	0.0100211	0.0101034	-0.359128	7.37886	1.58368	0.0329954	0.0329405	3.53721	5.79698	1.5334	0.00854594	0.00890728	16.4306	3.54777	1.55925	0.0431562	0.0420129	10.4874	12.14	1.69499	-0.0147865	-0.0137439	20.247	2.71497	1.59798	0.0305741	0.0314639	11.3391	4.13386	1.45115	0.0505119	0.0506069	11.9727
	1.544	-0.047641	-0.0471537	11.6429	6.67796	1.62709	0.0201611	0.0235631	4.33512	4.69689	1.45234	-0.0149961	-0.0157309	1.00436	8.02019	1.47138	0.010246	0.0103322	-0.310818	7.36365	1.59156	0.0333707	0.0333192	3.40674	6.02163	1.54115	0.00883009	0.00915736	16.1978	3.83124	1.5672	0.0437065	0.0426227	10.659	11.6135	1.70334	-0.0147874	-0.0137469	20.0417	3.18222	1.6059	0.0308654	0.031714	11.1018	4.44282	1.45845	0.0510154	0.0510312	11.9097
	1.55159	-0.0474975	-0.0470055	11.5813	6.60249	1.63516	0.0204717	0.0238914	4.28791	4.91971	1.45958	-0.0148964	-0.0156316	1.01166	8.11522	1.47851	0.0104715	0.0105608	-0.277186	7.6422	1.59945	0.0337436	0.0336959	3.40153	6.06223	1.54889	0.00911472	0.00941061	16.1479	3.75592	1.57517	0.0442628	0.0432403	11.1538	10.1032	1.71171	-0.0147891	-0.0137448	19.6991	3.22056	1.61381	0.0311568	0.0319661	11.1648	4.45213	1.46573	0.0515272	0.0514637	11.7776
	1.55917	-0.0473548	-0.0468578	11.6751	6.50401	1.64324	0.020782	0.0242198	4.20707	5.06521	1.46682	-0.0147941	-0.0155308	1.06203	8.06867	1.48566	0.0107027	0.0107941	-0.301959	7.5703	1.60734	0.034118	0.0340725	3.26843	6.3669	1.55664	0.00939609	0.00965631	16.2017	3.79796	1.58311	0.0448219	0.0438654	11.0969	10.4319	1.72004	-0.0147847	-0.0137321	19.6992	3.77088	1.62173	0.0314537	0.0322258	11.0954	4.48889	1.47314	0.0520445	0.0519053	11.3671
	1.56676	-0.0472091	-0.0467074	11.5379	6.71039	1.65133	0.0210931	0.0245477	4.20278	5.05918	1.47406	-0.0146919	-0.01543	1.1189	8.21526	1.49281	0.0109297	0.0110233	-0.325067	7.86353	1.61522	0.0344913	0.0344477	3.34005	6.13585	1.56437	0.00968106	0.00990945	15.9218	3.89316	1.59107	0.0453805	0.044491	11.2243	9.76515	1.72835	-0.014773	-0.0137126	19.4473	4.24585	1.62964	0.0317445	0.0324795	11.0893	4.48813	1.48044	0.052555	0.0523512	11.2661
	1.57433	-0.0470688	-0.0465611	11.6065	6.69556	1.65942	0.0214043	0.0248771	4.11033	5.2753	1.4813	-0.0145849	-0.0153253	1.06145	8.31055	1.49995	0.0111577	0.0112534	-0.372944	7.75087	1.62311	0.0348677	0.0348266	3.31773	6.2561	1.57213	0.00997533	0.0101761	15.9542	3.775	1.59901	0.0459451	0.0451289	11.2379	9.19595	1.73669	-0.0147661	-0.0136979	19.1685	4.0318	1.63754	0.0320387	0.0327384	10.6511	4.85409	1.48774	0.0530642	0.052794	10.8681
	1.58191	-0.0469282	-0.0464145	11.5577	6.6429	1.66751	0.0217155	0.025208	4.22985	5.38056	1.48854	-0.0144721	-0.0152133	1.04578	8.31107	1.5071	0.0113869	0.0114846	-0.368969	7.89407	1.63097	0.0352428	0.0352035	3.23895	6.44367	1.57988	0.0102686	0.0104403	15.9796	3.54997	1.60696	0.0465116	0.0457697	11.0308	9.90159	1.745	-0.0147536	-0.0136807	19.2594	4.01702	1.64543	0.032334	0.0329983	10.8541	4.81547	1.49507	0.0535745	0.0532415	10.5222
	1.58949	-0.046784	-0.0462662	11.549	6.68503	1.67561	0.022032	0.0255438	4.29108	5.37102	1.49578	-0.0143585	-0.0151016	1.11188	8.52845	1.51425	0.0116154	0.0117147	-0.324562	7.76132	1.63886	0.0356185	0.0355822	3.17389	6.54739	1.58761	0.0105636	0.0107054	15.9389	3.64694	1.61491	0.0470796	0.0464071	11.1335	9.78965	1.75331	-0.0147406	-0.0136572	18.7484	4.33393	1.65333	0.0326294	0.0332558	10.8428	4.85315	1.50253	0.0541007	0.0537034	10.2177
	1.59708	-0.0466395	-0.046117	11.5834	6.74219	1.68371	0.0223495	0.0258814	4.20838	5.56395	1.50303	-0.0142403	-0.0149869	2.06634	8.34657	1.5214	0.0118481	0.0119477	-0.328238	7.83784	1.64674	0.0359934	0.0359574	3.17861	6.45012	1.59535	0.0108658	0.0109805	15.6618	3.80144	1.62285	0.0476501	0.047043	11.0266	9.87265	1.76164	-0.0147256	-0.0136333	18.5628	4.4525	1.66124	0.0329213	0.0335195	10.7333	5.07778	1.50991	0.0546265	0.0541704	9.66891
	1.6047	-0.0464952	-0.0459676	11.577	6.87274	1.69181	0.0226649	0.026218	4.3252	5.74236	1.51028	-0.0141176	-0.0148685	2.16108	8.10043	1.52855	0.0120753	0.0121757	-0.325088	7.77688	1.65463	0.0363711	0.0363348	3.04766	6.70339	1.60307	0.0111627	0.0112541	15.6864	3.95437	1.63079	0.0482216	0.0476767	11.1251	9.89218	1.76997	-0.0147091	-0.0136098	18.3054	4.89162	1.66914	0.0332183	0.0337989	10.476	5.17541	1.51727	0.0551484	0.0546386	9.48697
	1.61231	-0.0463453	-0.0458134	11.5314	6.86723	1.6999	0.0229766	0.026554	4.29883	5.80161	1.51752	-0.0139959	-0.0147504	2.19528	8.05258	1.53572	0.0123071	0.0124077	-0.367508	8.00254	1.66251	0.036743	0.0367083	2.95926	6.74653	1.61079	0.0114587	0.011526	15.2816	4.02463	1.63871	0.0487945	0.0483157	10.9039	10.2492	1.77831	-0.0146866	-0.013579	18.5045	4.96176	1.67704	0.033521	0.0340786	10.4	5.33032	1.52466	0.0556699	0.0551106	9.05682
	1.61988	-0.0462028	-0.045666	11.6019	6.67967	1.70801	0.0232926	0.0268941	4.38598	5.94284	1.52475	-0.0138718	-0.0146298	2.26681	7.66751	1.54287	0.0125306	0.012633	-0.341156	8.10206	1.67039	0.037118	0.0370831	2.90008	6.85988	1.61852	0.0117568	0.011802	15.342	4.02455	1.64664	0.0493627	0.0489398	10.9165	10.4896	1.78665	-0.0146563	-0.0135364	18.0057	4.89267	1.68492	0.0338339	0.0343698	10.3457	5.24644	1.53205	0.0561906	0.0555894	8.56897
	1.62745	-0.0460585	-0.0455176	11.5712	6.86596	1.71612	0.0236103	0.027238	4.49232	5.9413	1.532	-0.013742	-0.0145033	2.05607	7.62558	1.55002	0.012757	0.0128602	-0.380045	7.9911	1.67827	0.0374947	0.0374587	2.83242	6.98917	1.62627	0.0120579	0.012083	15.1285	4.18989	1.65458	0.0499352	0.0495729	10.7902	10.4535	1.795	-0.0146217	-0.013484	17.9338	5.51642	1.69282	0.0341517	0.0346625	10.218	5.26823	1.53944	0.0567165	0.0560742	8.19354
	1.63502	-0.0459118	-0.0453677	11.4996	6.77533	1.72423	0.0239256	0.02758	4.64707	6.11196	1.53925	-0.0136136	-0.014379	2.09699	7.39096	1.55716	0.0129784	0.0130833	-0.381674	7.88976	1.68615	0.037872	0.0378343	2.7363	7.01729	1.634	0.012363	0.0123721	14.96	4.36864	1.66252	0.0505097	0.0502088	10.7609	10.5303	1.80336	-0.0145839	-0.0134359	17.4469	5.67388	1.70072	0.0344724	0.0349587	10.1367	5.14403	1.54681	0.0572462	0.0565648	7.94416
	1.64264	-0.045764	-0.0452169	11.5521	6.82168	1.73234	0.0242426	0.0279252	4.55758	6.27214	1.54648	-0.0134768	-0.0142468	2.11803	7.33404	1.56432	0.0132005	0.0133059	-0.342882	7.93581	1.69403	0.038248	0.0382059	2.78436	6.93217	1.64173	0.0126731	0.0126636	14.7251	4.31397	1.67045	0.0510809	0.0508399	10.773	10.7362	1.81173	-0.0145385	-0.0133761	17.4589	5.91375	1.7086	0.0348001	0.0352718	9.91754	5.02791	1.55418	0.057774	0.0570541	7.54348
	1.65023	-0.0456156	-0.0450644	11.4984	6.87276	1.74046	0.024562	0.0282716	4.67391	6.44526	1.55374	-0.0133324	-0.0141066	1.94296	6.85899	1.57147	0.013424	0.0135307	-0.375442	7.94475	1.7019	0.0386284	0.0385824	2.70783	7.00901	1.64944	0.0129824	0.0129583	14.32	4.59678	1.67838	0.0516533	0.0514681	10.6463	10.9608	1.82011	-0.0144858	-0.013311	17.1604	6.15111	1.71649	0.0351233	0.0355815	9.68792	5.16334	1.56159	0.0583064	0.0575543	7.03815
	1.65781	-0.0454694	-0.0449153	11.3792	6.84294	1.74856	0.0248788	0.0286177	4.76811	6.49661	1.561	-0.0131905	-0.0139697	1.87037	6.91248	1.57862	0.0136431	0.0137519	-0.443064	8.27474	1.70976	0.0389985	0.03895	2.54778	7.10246	1.65716	0.0132874	0.013253	14.3581	4.64442	1.68634	0.0522315	0.0520977	10.6426	11.038	1.82847	-0.01443	-0.0132403	16.9091	6.26458	1.72436	0.0354455	0.0358911	9.44366	5.28284	1.56901	0.0588421	0.0580631	6.81738
	1.66539	-0.0453237	-0.0447658	11.3284	6.5758	1.75667	0.0251935	0.028963	4.80856	6.61013	1.56825	-0.0130449	-0.0138292	1.90041	6.96408	1.58577	0.013862	0.0139731	-0.496785	8.324	1.71763	0.0393749	0.0393206	2.51994	7.19857	1.66487	0.0135956	0.0135484	14.2596	4.63381	1.69429	0.052809	0.0527295	10.7585	11.1084	1.83683	-0.0143721	-0.0131662	17.022	6.39477	1.73221	0.035767	0.0362046	9.44518	5.01135	1.57652	0.0593925	0.0585873	6.49045
	1.67297	-0.0451766	-0.044617	11.2895	6.69206	1.76478	0.0255077	0.0293075	4.8528	6.8058	1.5755	-0.012898	-0.0136868	1.90841	7.18051	1.59292	0.0140816	0.0141949	-0.48234	8.31215	1.72547	0.0397548	0.0396941	2.50072	7.38069	1.67258	0.0139023	0.0138457	14.1652	4.64504	1.70226	0.0533904	0.0533667	10.7181	11.1663	1.84519	-0.0143084	-0.0130839	16.6014	7.06589	1.74009	0.0360928	0.0365214	9.13288	5.13785	1.58411	0.0599507	0.0591257	5.97005
	1.68055	-0.0450279	-0.0444656	11.1434	6.67028	1.77287	0.0258246	0.0296536	4.85808	6.88517	1.58276	-0.0127491	-0.0135427	1.66615	7.18543	1.60007	0.0142996	0.0144159	-0.486664	8.26934	1.73331	0.0401297	0.0400597	2.42636	7.3982	1.68031	0.0142129	0.0141455	14.0995	4.46966	1.71021	0.0539723	0.0540011	10.5793	11.1776	1.85354	-0.0142427	-0.0129966	16.5004	7.04024	1.74795	0.0364209	0.0368435	9.04399	5.17223	1.59158	0.0604982	0.0596548	5.75406
	1.68814	-0.0448822	-0.0443197	10.9896	6.80755	1.78095	0.0261461	0.0300051	4.90173	7.10735	1.59001	-0.0125984	-0.0133982	1.767	7.06568	1.60723	0.014522	0.01464	-0.482963	8.35379	1.74115	0.0405092	0.0404393	2.33817	7.35551	1.68802	0.0145236	0.0144507	13.8874	4.79719	1.71818	0.0545536	0.0546373	10.5581	11.2855	1.86189	-0.0141743	-0.0129039	16.4727	7.22036	1.75583	0.0367568	0.0371717	8.92126	4.87762	1.59901	0.0610394	0.060185	5.45124
	1.69571	-0.0447383	-0.0441746	10.8728	6.73349	1.78902	0.026465	0.0303554	4.95691	7.26411	1.59727	-0.0124488	-0.0132534	1.66338	7.28728	1.61438	0.0147395	0.0148601	-0.589055	8.24193	1.749	0.040887	0.0408144	2.30653	7.44859	1.69573	0.0148351	0.0147545	13.7944	4.75363	1.72613	0.0551341	0.055268	10.6875	11.1818	1.87022	-0.0141029	-0.0128068	16.1931	7.15069	1.76369	0.0370922	0.037504	8.4406	5.02887	1.60648	0.0615867	0.060726	5.18362
	1.70327	-0.0445948	-0.0440296	10.8288	6.69465	1.79709	0.0267875	0.0307096	4.96739	7.54581	1.60453	-0.0123007	-0.0131098	1.70602	7.23015	1.62153	0.0149569	0.0150808	-0.516222	8.17875	1.75685	0.0412684	0.0411909	2.23434	7.38922	1.70346	0.0151451	0.0150612	13.4738	5.03982	1.73409	0.0557188	0.0559009	10.5954	11.1625	1.87855	-0.0140313	-0.0127043	16.5503	7.58699	1.77157	0.037432	0.0378399	8.27845	5.18688	1.61396	0.0621347	0.0612717	4.73501
	1.7108	-0.0444475	-0.043881	10.703	6.71077	1.80516	0.0271128	0.0310682	4.99847	7.62673	1.61178	-0.0121502	-0.0129665	1.77637	7.22598	1.62868	0.0151772	0.0153054	-0.493384	8.31934	1.76469	0.0416545	0.0415725	2.10335	7.51349	1.71118	0.0154608	0.0153724	13.6032	5.00524	1.74202	0.0562994	0.0565353	10.6783	11.1343	1.8869	-0.0139545	-0.012596	16.0692	7.87245	1.77943	0.0377785	0.0381834	8.10412	5.09418	1.62143	0.0626854	0.0618216	4.56057
	1.71834	-0.0442989	-0.0437314	10.5889	6.77694	1.81322	0.0274419	0.0314307	5.0312	7.71579	1.61903	-0.0119972	-0.0128195	1.93436	7.38854	1.63583	0.0153958	0.0155292	-0.521518	8.29099	1.77276	0.0420649	0.0419714	2.00869	7.55648	1.71891	0.0157763	0.0156829	13.1613	5.17688	1.74997	0.0568825	0.0571748	10.6463	11.097	1.89522	-0.0138754	-0.0124836	16.0746	7.64587	1.78731	0.0381328	0.0385369	7.777	5.12757	1.62892	0.0632345	0.0623774	4.3716
	1.72587	-0.0441481	-0.0435765	10.3822	6.78619	1.82128	0.027772	0.0317945	5.13021	7.87781	1.62629	-0.011845	-0.0126723	1.73397	7.33094	1.64298	0.0156129	0.0157519	-0.546973	8.52799	1.78063	0.0424549	0.0423527	1.76196	7.70426	1.72692	0.0161279	0.0160256	13.2593	4.94025	1.75791	0.0574692	0.0578182	10.6051	11.0445	1.90356	-0.0137924	-0.0123605	16.1756	7.95656	1.79519	0.0384898	0.038895	7.49522	5.18009	1.63643	0.0637882	0.062943	4.04354
	1.7334	-0.0439973	-0.0434241	10.2328	6.88151	1.82933	0.0281039	0.0321609	5.14389	8.0696	1.63353	-0.0116892	-0.0125218	1.63456	7.49523	1.65013	0.0158355	0.0159785	-0.471861	8.44185	1.78849	0.0428454	0.0427354	1.84234	7.62716	1.73468	0.016444	0.0163382	12.9479	5.415	1.76584	0.0580621	0.0584697	10.5556	10.9445	1.91186	-0.0137089	-0.0122347	15.7484	8.36693	1.80305	0.0388505	0.0392595	7.25823	5.21487	1.64391	0.0643421	0.0635099	3.59312
	1.74091	-0.0438475	-0.0432717	10.0426	6.641	1.83738	0.0284378	0.03253	5.13096	8.20202	1.64079	-0.0115367	-0.0123744	1.83462	7.25984	1.65727	0.0160597	0.0162082	-0.564089	8.54524	1.79636	0.0432359	0.0431198	1.70426	7.75192	1.74242	0.0167608	0.0166539	12.9785	5.20918	1.77378	0.0586536	0.059121	10.5918	10.807	1.92014	-0.0136213	-0.0121007	15.6554	8.04058	1.81091	0.0392095	0.0396255	7.07301	5.3226	1.6514	0.0648943	0.0640789	3.21805
	1.74843	-0.0436932	-0.0431148	9.89829	6.84093	1.84542	0.0287729	0.0329016	5.07269	8.39568	1.64804	-0.0113837	-0.0122265	1.57856	7.39571	1.66441	0.016284	0.0164393	-0.586028	8.7142	1.80422	0.0436314	0.0435073	1.58325	7.88461	1.75015	0.0170692	0.0169683	12.7986	5.24598	1.78171	0.059249	0.0597756	10.5919	10.8619	1.92844	-0.0135234	-0.0119523	15.5637	8.35454	1.81876	0.0395742	0.0399988	6.78997	5.38267	1.65889	0.0654513	0.0646588	2.98318
	1.75594	-0.0435416	-0.0429598	9.72411	6.78193	1.85346	0.0291095	0.0332755	5.21646	8.42783	1.65529	-0.0112331	-0.0120804	1.66578	7.38829	1.67155	0.0165062	0.016669	-0.534346	8.72213	1.81207	0.044026	0.0438955	1.57505	7.85376	1.75791	0.0173825	0.0172875	12.6731	5.29353	1.78964	0.0598457	0.060432	10.5872	10.652	1.93674	-0.0134201	-0.0118021	15.7834	8.34169	1.82661	0.039942	0.0403768	6.62117	5.3031	1.66642	0.0660153	0.0652377	2.75846
	1.76345	-0.043384	-0.0428028	9.63411	6.87348	1.8615	0.0294476	0.033652	5.30166	8.4136	1.66253	-0.0110827	-0.0119354	1.50313	7.51414	1.67869	0.0167337	0.016905	-0.586207	8.74687	1.81993	0.0444285	0.0442899	1.55604	7.72615	1.76563	0.0176943	0.0176112	12.3992	5.36872	1.79756	0.0604417	0.0610918	10.457	10.6632	1.94505	-0.0133095	-0.0116453	15.5079	8.54209	1.83445	0.0403124	0.0407599	6.23195	5.69358	1.6739	0.0665703	0.0658198	2.36802
	1.77094	-0.0432247	-0.0426437	9.4674	7.00829	1.86954	0.0297877	0.0340309	5.19697	8.67575	1.66979	-0.0109264	-0.0117857	1.49289	7.56163	1.68583	0.0169568	0.0171377	-0.599952	8.94923	1.82778	0.0448325	0.0446859	1.37919	7.89699	1.77338	0.0180063	0.0179306	12.3425	5.36506	1.80548	0.0610419	0.0617559	10.454	10.5196	1.95328	-0.0132056	-0.011487	15.8763	8.51656	1.84229	0.0406849	0.0411472	6.07969	5.59237	1.68136	0.0671232	0.066398	2.01082
	1.77843	-0.0430615	-0.0424832	9.44881	6.83485	1.87757	0.0301298	0.0344126	5.28379	8.76983	1.67704	-0.0107659	-0.0116316	1.57033	7.45081	1.69297	0.0171844	0.0173743	-0.556628	8.76506	1.83563	0.045239	0.0450841	1.28999	8.08327	1.78111	0.0183181	0.018245	12.2855	5.07732	1.81339	0.0616414	0.0624173	10.3431	10.4272	1.96159	-0.0130813	-0.011306	15.5339	8.4247	1.85013	0.0410611	0.04154	5.74573	5.89414	1.6888	0.0676777	0.0669813	1.66355
	1.78591	-0.0429038	-0.042323	9.27255	6.888	1.88561	0.030474	0.0347968	5.31201	8.74466	1.68429	-0.010607	-0.0114773	1.5477	7.49268	1.7001	0.0174179	0.0176157	-0.622909	8.95328	1.84349	0.0456474	0.0454845	1.17813	8.17534	1.78885	0.0186336	0.0185617	12.0744	5.3228	1.8213	0.0622436	0.0630863	10.1373	10.5035	1.96988	-0.0129573	-0.0111222	15.6308	8.14481	1.85796	0.0414401	0.0419377	5.4815	6.10038	1.69624	0.0682325	0.0675777	1.41189
	1.7934	-0.0427402	-0.0421591	9.12308	6.96913	1.89365	0.0308211	0.035184	5.40643	8.82103	1.69155	-0.0104453	-0.0113216	1.54551	7.32321	1.70724	0.0176504	0.0178566	-0.555098	8.65292	1.85134	0.0460593	0.045888	1.09967	8.23576	1.79657	0.018947	0.0188793	11.8899	5.39913	1.82919	0.0628459	0.063755	10.0183	10.6247	1.97814	-0.0128259	-0.0109377	15.5502	8.27509	1.86579	0.0418222	0.0423394	5.31779	6.08957	1.70367	0.0687864	0.0681692	1.05848
	1.80087	-0.0425755	-0.0419944	9.06328	7.04117	1.90169	0.0311736	0.0355766	5.43796	8.84636	1.6988	-0.0102836	-0.0111668	1.46731	7.42835	1.71436	0.0178842	0.0180983	-0.508241	8.61065	1.85919	0.0464735	0.0462939	1.04716	8.2152	1.80429	0.0192616	0.0191992	11.7456	5.26729	1.83709	0.0634477	0.0644262	10.0137	10.5388	1.98641	-0.0126836	-0.0107272	15.4851	8.29059	1.87362	0.0422089	0.0427482	5.28786	6.02072	1.71106	0.0693403	0.0687649	0.808788
	1.80834	-0.0424111	-0.0418315	8.92305	7.02903	1.90972	0.0315273	0.0359709	5.44363	8.94137	1.70606	-0.0101248	-0.0110119	1.39589	7.49373	1.72149	0.0181199	0.0183429	-0.544999	8.76783	1.86704	0.0468911	0.0467025	0.996554	8.23471	1.81201	0.0195788	0.0195233	11.6221	5.22776	1.84498	0.064052	0.0651	9.88323	10.5589	1.99476	-0.0125271	-0.0105037	15.6309	8.25901	1.88142	0.042592	0.043156	4.88265	6.33639	1.71846	0.0698975	0.0693673	0.488104
	1.81581	-0.0422427	-0.0416655	8.88459	7.04158	1.91776	0.0318832	0.0363673	5.37188	9.0286	1.71332	-0.00996166	-0.0108538	1.32532	7.58416	1.72861	0.0183618	0.0185935	-0.548298	8.74892	1.8749	0.0473128	0.0471145	0.999441	8.52973	1.81974	0.0198975	0.0198474	11.4104	5.19414	1.85288	0.0646579	0.0657763	9.92288	10.2419	2.00303	-0.012368	-0.0102812	15.4591	7.92934	1.88923	0.0429778	0.0435661	4.81682	6.41433	1.72587	0.0704575	0.0699732	0.241211
	1.82327	-0.0420716	-0.041499	8.77296	7.26085	1.9258	0.0322398	0.0367646	5.51106	8.98393	1.72058	-0.00979853	-0.0106965	1.42033	7.41092	1.73572	0.0185995	0.0188391	-0.511967	8.68498	1.88275	0.047739	0.0475298	0.927643	8.70803	1.82747	0.0202173	0.020171	11.123	5.29378	1.86077	0.0652652	0.0664552	9.66685	10.5546	2.01129	-0.0122008	-0.0100517	15.5777	7.578	1.89703	0.0433637	0.0439772	4.58668	6.44103	1.73329	0.0710172	0.0705833	0.028197
	1.83073	-0.0418988	-0.0413305	8.61372	7.29399	1.93383	0.0325976	0.0371616	5.54197	9.04829	1.72785	-0.00963588	-0.0105376	1.40129	7.36596	1.74283	0.0188383	0.0190864	-0.494247	8.81803	1.89061	0.0481702	0.0479491	0.880955	8.54712	1.8352	0.0205362	0.0204968	10.8363	5.34676	1.86866	0.0658736	0.0671351	9.52012	10.5358	2.01956	-0.0120234	-0.00980732	15.4258	7.70346	1.90482	0.0437558	0.0443953	4.396	6.62546	1.7407	0.0715826	0.0711986	-0.182028
	1.83819	-0.0417229	-0.0411606	8.48451	7.46569	1.94184	0.0329553	0.0375582	5.66303	8.90748	1.73511	-0.00947159	-0.0103794	1.31873	7.51724	1.74994	0.019078	0.0193343	-0.478004	8.84389	1.89847	0.0486038	0.0483705	0.925643	8.44456	1.84292	0.0208587	0.020825	10.6558	5.27608	1.87654	0.0664836	0.0678159	9.36271	10.6772	2.02784	-0.0118358	-0.00956452	15.3782	7.44214	1.9126	0.0441451	0.04481	4.29738	6.73436	1.74808	0.072141	0.0718078	-0.524645
	1.84564	-0.04154	-0.0409859	8.43453	7.56891	1.94985	0.0333131	0.0379552	5.61544	8.89149	1.74236	-0.0093088	-0.0102205	1.23199	7.53471	1.75705	0.0193168	0.0195817	-0.476549	8.79564	1.90633	0.0490441	0.048797	0.818387	8.63564	1.85064	0.0211816	0.0211548	10.4804	5.25382	1.88442	0.067095	0.0684958	9.33137	10.5586	2.03611	-0.0116431	-0.00932111	15.3813	7.3517	1.92039	0.0445351	0.0452275	3.94743	6.94579	1.75549	0.0727113	0.0724308	-0.840552
	1.85309	-0.0413546	-0.0408093	8.31975	7.74997	1.95786	0.0336758	0.038353	5.69121	8.86396	1.74962	-0.00914454	-0.0100603	1.21657	7.84493	1.76415	0.0195574	0.0198302	-0.496216	8.76757	1.91419	0.0494868	0.0492265	0.839615	8.74933	1.85836	0.0215065	0.021487	10.1427	5.42892	1.8923	0.0677068	0.0691779	9.21329	10.6568	2.04439	-0.0114395	-0.00907093	15.3959	6.91095	1.92818	0.0449227	0.0456429	3.83368	7.14927	1.76288	0.0732821	0.0730533	-1.19644
	1.86054	-0.0411663	-0.0406314	8.27051	7.84691	1.96588	0.0340363	0.0387492	5.74044	8.72687	1.75688	-0.00898156	-0.00990236	1.13255	7.83422	1.77124	0.0198019	0.0200809	-0.437294	8.94527	1.92206	0.0499329	0.0496583	0.850434	8.74694	1.86608	0.0218333	0.0218216	9.95876	5.58146	1.90016	0.0683196	0.0698564	9.13888	10.737	2.05267	-0.0112265	-0.00882883	15.3842	6.76502	1.93596	0.0453082	0.0460587	3.60722	7.47205	1.77028	0.0738598	0.0736848	-1.29408
	1.86799	-0.0409755	-0.0404518	8.27393	8.06227	1.97388	0.0344085	0.0391528	5.79094	8.69924	1.76412	-0.00881472	-0.00973984	1.19465	7.83261	1.77835	0.0200475	0.020333	-0.416251	8.99971	1.92993	0.0503853	0.0500938	0.735213	8.79725	1.87379	0.0221606	0.0221578	9.50434	5.75864	1.90802	0.0689378	0.0705393	9.10272	10.5473	2.06095	-0.0110018	-0.0085738	15.4048	6.68342	1.94373	0.0457041	0.0464803	3.56025	7.44765	1.77764	0.0744378	0.074316	-1.60692
	1.87544	-0.0407825	-0.0402708	8.21045	8.13099	1.98188	0.0347789	0.0395534	5.77581	8.63652	1.77136	-0.00864798	-0.00957658	1.02731	8.04772	1.78544	0.0202978	0.020589	-0.427358	8.9765	1.93777	0.0508437	0.0505365	0.673146	9.14828	1.8815	0.0224874	0.0224949	9.21607	5.80488	1.91588	0.0695529	0.0712145	9.13551	10.3255	2.0692	-0.0107554	-0.00831751	15.2191	6.51512	1.95151	0.0460945	0.0469014	3.39818	7.43994	1.78499	0.0750104	0.0749475	-1.77452
	1.88288	-0.0405882	-0.0400891	8.17808	8.23352	1.98986	0.0351501	0.0399518	5.74067	8.60099	1.7786	-0.00847828	-0.00941272	0.932825	8.15754	1.79253	0.0205491	0.0208463	-0.479471	9.25423	1.94564	0.0513017	0.050977	0.744642	9.11075	1.88921	0.0228157	0.0228343	8.98538	5.69192	1.92373	0.0701742	0.071896	8.85855	10.873						1.95929	0.0464787	0.0473163	3.34365	7.43074	1.79235	0.0755871	0.0755826	-2.06847
	1.89032	-0.0403905	-0.0399057	8.08005	8.40291	1.99784	0.0355181	0.0403437	5.82576	8.47568	1.78582	-0.00831266	-0.00925246	1.03491	8.01968	1.79962	0.0207986	0.0211024	-0.438795	9.08232	1.9535	0.0517596	0.0514176	0.744448	8.92897	1.89692	0.0231424	0.0231721	8.61231	5.8227	1.93157	0.0708017	0.0725798	8.89961	10.7368						1.96709	0.0468697	0.047739	3.18539	7.93424	1.7997	0.0761643	0.0762173	-2.26313
	1.89775	-0.0401892	-0.0397204	8.05129	8.36813	2.00581	0.0358838	0.0407314	5.83285	8.52338	1.79304	-0.00814622	-0.0090909	1.01345	8.19272	1.80671	0.0210506	0.0213607	-0.418848	9.12507	1.96137	0.0522255	0.0518646	0.454307	9.13307	1.90464	0.0234736	0.0235151	8.49484	5.8275	1.9394	0.0714233	0.0732563	8.80632	10.7392						1.97488	0.0472655	0.0481613	3.05959	7.95388	1.80706	0.0767504	0.0768605	-2.37196
	1.90519	-0.0399879	-0.039535	8.14553	8.33969	2.01378	0.0362504	0.0411173	5.80334	8.28077	1.80026	-0.00797339	-0.00892322	1.06882	8.1115	1.8138	0.0213005	0.0216173	-0.387644	8.99641	1.96923	0.0527025	0.0523181	0.495085	9.13431	1.91234	0.0238057	0.0238597	8.11743	6.21961	1.94723	0.0720458	0.073933	8.80445	10.8147						1.98271	0.0476598	0.0485833	3.02963	7.92485	1.8144	0.0773377	0.0775061	-2.83504
	1.91261	-0.0397816	-0.039346	8.05551	8.60261	2.02174	0.0366171	0.0415001	5.80826	8.30913	1.80748	-0.00780265	-0.00875692	0.996292	7.94638	1.82089	0.0215537	0.0218763	-0.45592	9.31589	1.9771	0.053173	0.052763	0.558158	9.39549	1.92005	0.0241361	0.0242045	7.75557	6.31153	1.95506	0.0726791	0.0746179	8.77116	10.6646						1.99051	0.0480481	0.0490006	2.83789	8.33872	1.82174	0.0779268	0.0781522	-3.04623
	1.92005	-0.0395744	-0.0391563	8.04313	8.53579	2.02969	0.0369835	0.0418819	5.82203	8.10718	1.81469	-0.00762951	-0.00858723	0.862356	8.18304	1.82798	0.0218081	0.0221369	-0.384813	9.17204	1.98496	0.0536425	0.0532065	0.47445	9.30039	1.92776	0.0244686	0.0245489	7.4998	6.20445	1.9629	0.0733222	0.0753056	8.62107	10.8448						1.99834	0.0484434	0.0494251	2.72019	8.4907	1.82907	0.0785186	0.0788013	-2.99812
	1.92748	-0.0393604	-0.0389617	7.98854	8.70982	2.03764	0.0373501	0.0422604	5.90624	8.01175	1.8219	-0.0074541	-0.00841579	0.865599	8.37383	1.83506	0.0220641	0.0223992	-0.383794	9.05354	1.99283	0.0541266	0.0536601	0.342398	9.3335	1.93546	0.0248001	0.0248953	7.20385	6.62059	1.97073	0.0739649	0.0759957	8.52365	10.906						2.00617	0.0488293	0.0498424	2.60712	8.49338	1.8364	0.0791122	0.0794493	-3.23534
	1.9349	-0.0391455	-0.0387656	7.99216	8.86246	2.04559	0.0377149	0.0426341	5.94513	7.88576	1.82912	-0.00727733	-0.00824219	0.866774	8.31544	1.84213	0.0223217	0.022663	-0.368885	9.11203	2.00068	0.0546088	0.0541099	0.290389	9.41223	1.94316	0.025127	0.0252372	7.08654	6.52732	1.97853	0.0746118	0.0766903	8.67404	10.7655						2.01401	0.0492168	0.0502624	2.68918	8.56369	1.84372	0.0797074	0.0800986	-3.4414
	1.94234	-0.0389275	-0.0385668	7.89106	8.86397	2.05353	0.0380777	0.0430033	6.04331	7.68844	1.83632	-0.00709789	-0.0080659	0.856103	8.20683	1.84921	0.0225806	0.0229279	-0.376441	9.19973	2.00854	0.0550832	0.0545516	0.166002	9.60435	1.95088	0.0254615	0.0255821	6.90861	6.61454	1.98634	0.0752725	0.0773924	8.56183	10.7369						2.02184	0.0496048	0.050684	2.42449	8.77875	1.85104	0.0803055	0.0807489	-3.55486
	1.94977	-0.0387087	-0.0383676	7.83597	9.04681	2.06147	0.0384484	0.0433759	6.14508	7.51777	1.84353	-0.00691601	-0.00788722	0.778413	8.52221	1.85628	0.0228404	0.0231936	-0.387453	9.22748	2.01638	0.0555718	0.0550047	-0.130206	9.7989	1.9586	0.0257901	0.0259228	6.73477	6.62371	1.99413	0.0759287	0.0780966	8.71028	10.495						2.02967	0.0499913	0.0511046	2.31876	9.03405	1.85834	0.0809062	0.0814008	-3.74537
	1.95721	-0.0384899	-0.0381666	8.01722	8.72658	2.06943	0.0388093	0.0437404	6.16084	7.4885	1.85073	-0.00673184	-0.00770658	0.880985	8.55662	1.86335	0.023101	0.0234603	-0.339117	9.22419	2.02423	0.0560679	0.055463	-0.0715092	9.75557	1.9663	0.0261219	0.0262641	6.5584	6.72936	2.00191	0.0765921	0.0788069	8.66721	10.4072						2.03751	0.0503707	0.0515218	2.41749	8.96263	1.86564	0.0815107	0.0820542	-3.63651
	1.96462	-0.0382729	-0.0379647	7.88982	8.84466						1.85793	-0.00654583	-0.00752401	0.802367	8.66836	1.87041	0.0233624	0.0237278	-0.301952	9.16977	2.03205	0.0565507	0.055906	-0.0771974	10.0799	1.97401	0.0264601	0.0266081	6.36782	6.9268	2.00968	0.0772603	0.0795218	8.63138	10.4171						2.04538	0.0507444	0.0519334	2.32061	9.10297	1.87294	0.0821174	0.0827077	-3.82247
	1.97206	-0.0380501	-0.037758	7.78967	8.89558						1.86513	-0.00635785	-0.00733998	0.822142	8.35873	1.87747	0.0236244	0.0239958	-0.253882	9.03661	2.03985	0.0570413	0.0563527	-0.129292	10.0133	1.9817	0.0267985	0.0269481	6.05923	7.26043	2.01744	0.0779318	0.0802441	8.72921	10.2108											1.88022	0.0827254	0.0833599	-3.93316
	1.97949	-0.0378181	-0.0375406	7.74716	8.95904						1.87231	-0.00616778	-0.00715243	0.919655	8.50438	1.88452	0.0238876	0.0242653	-0.267397	9.18444	2.04764	0.0575242	0.0567898	-0.266764	10.0788	1.98941	0.0271362	0.0272845	5.99913	7.211	2.02519	0.0786036	0.0809684	8.70631	10.463											1.88749	0.083335	0.0840105	-4.12642
	1.98691	-0.0375902	-0.0373262	7.7404	8.94189						1.87949	-0.00597633	-0.00696345	0.947146	8.55755	1.89157	0.0241513	0.0245352	-0.296054	9.18793	2.05541	0.0579996	0.0572164	-0.179888	10.0712	1.99706	0.0274757	0.0276234	5.75632	7.54821	2.03292	0.0792816	0.0817037	8.73158	10.2859											1.89476	0.0839498	0.0846632	-4.08978
	1.99435	-0.0373556	-0.0371031	7.69069	9.10289						1.88666	-0.00578268	-0.00677255	0.860047	8.62867	1.89861	0.0244157	0.0248055	-0.27723	9.17288	2.06316	0.0584667	0.0576284	-0.316689	10.4914	2.00474	0.0278145	0.0279564	5.6798	7.47603	2.04064	0.07996	0.0824477	8.59481	10.4388											1.90201	0.0845692	0.0853164	-4.42016
	2.00178	-0.0371154	-0.0368726	7.7081	8.9739						1.89384	-0.00558637	-0.00657907	0.901439	8.71774	1.90565	0.0246822	0.0250775	-0.210823	9.04049	2.07088	0.0589372	0.0580353	-0.401273	10.4781	2.01239	0.02816	0.0282879	5.66466	7.4239	2.04834	0.0806465	0.0832083	8.72387	10.1882											1.90926	0.0851899	0.0859685	-4.42469
	2.0092	-0.0368811	-0.0366471	7.66419	8.94155						1.901	-0.00538741	-0.00638282	0.883407	8.72926	1.91269	0.0249533	0.0253529	-0.210555	9.14111						2.02005	0.0285016	0.0286143	5.4427	7.92628	2.05602	0.0813214	0.0839665	8.61567	10.1905											1.9165	0.0858149	0.0866211	-4.76493
	2.01662	-0.0366447	-0.0364178	7.54456	9.15361						1.90817	-0.00518589	-0.00618442	0.840284	8.61415	1.91971	0.0252255	0.0256296	-0.250712	9.24192						2.02771	0.0288487	0.0289384	5.39089	7.74514																1.92374	0.0864419	0.0872701	-4.67061
	2.02405	-0.036405	-0.0361834	7.56184	8.92725						1.91534	-0.00498167	-0.00598282	0.882519	8.74751	1.92674	0.0254989	0.0259066	-0.248656	9.17259						2.03536	0.0291979	0.0292569	5.23596	8.02577																1.93094	0.087066	0.0879156	-4.57787
	2.03147	-0.0361634	-0.0359452	7.3912	9.01712						1.9225	-0.00477575	-0.00577988	0.812149	8.72975	1.93375	0.0257738	0.026183	-0.218083	9.20811						2.043	0.0295501	0.0295702	5.17173	7.84746																1.93814	0.0876952	0.0885611	-4.60369
	2.03888	-0.0359193	-0.0357042	7.38103	9.0232						1.92965	-0.00456609	-0.00557399	0.886995	8.72666	1.94078	0.0260507	0.0264624	-0.18214	9.13575						2.05063	0.0299004	0.029872	5.14929	7.87537																1.94533	0.0883247	0.0892048	-4.61305
	2.04627	-0.0356732	-0.0354591	7.29082	9.04377						1.93681	-0.00435539	-0.00536615	0.814684	8.96243	1.94779	0.0263268	0.02674	-0.127801	9.16189						2.05826	0.0302638	0.0301746	4.97517	8.26802																1.95251	0.0889524	0.0898424	-4.69963
	2.05363	-0.0354287	-0.0352142	7.27845	8.73083						1.94397	-0.00414137	-0.00515673	0.787842	8.82457	1.9548	0.0266009	0.0270176	-0.112441	9.19865						2.06584	0.0306259	0.0304648	4.99499	8.02841																1.95967	0.0895902	0.0904874	-4.68246
	2.06097	-0.0351732	-0.0349553	7.25287	8.7986						1.95111	-0.00392741	-0.00494579	0.785798	8.98442	1.96183	0.0268792	0.0272991	-0.126045	9.08735																										1.96685	0.0902263	0.0911273	-4.73311
											1.95825	-0.00371006	-0.00473173	0.862125	8.90518	1.96885	0.0271623	0.0275847	-0.131841	9.14903																										1.97403	0.0908682	0.0917696	-4.72631
											1.9654	-0.00349211	-0.00451632	0.736605	9.0772	1.97586	0.0274429	0.027869	-0.125315	9.2806																										1.98119	0.0915167	0.0924156	-4.88804
											1.97254	-0.00326945	-0.00429759	0.681493	9.17738	1.98288	0.0277233	0.0281542	-0.127958	9.1544																										1.98832	0.0921608	0.0930561	-4.84199
											1.97969	-0.00304541	-0.0040769	0.600724	9.2124	1.98988	0.0280091	0.0284433	-0.0959848	9.16991																										1.99546	0.0928139	0.0937031	-4.79362
											1.98683	-0.00282499	-0.00385889	0.603473	9.14898	1.99687	0.0282961	0.0287321	-0.0744789	9.28842																										2.0026	0.0934582	0.0943422	-5.0049
											1.99396	-0.0026083	-0.0036437	0.723423	9.06957	2.00387	0.0285903	0.0290277	-0.087944	9.39654																										2.00973	0.0941127	0.0949887	-5.1072
											2.00112	-0.00237308	-0.00341082	0.675789	9.29805	2.01089	0.028888	0.0293249	-0.0828466	9.32329																										2.01687	0.094771	0.0956384	-5.18365
											2.00826	-0.0021338	-0.0031764	0.654806	9.38756	2.01788	0.0291777	0.0296185	-0.04765	9.24273																										2.02402	0.0954174	0.0962782	-5.26197
											2.01541	-0.00189137	-0.00293575	0.565668	9.5084	2.02487	0.0294721	0.029915	-0.0851603	9.33651																										2.03115	0.0960629	0.0969185	-5.40199
											2.02256	-0.00164776	-0.00269449	0.632177	9.161	2.03188	0.0297711	0.0302154	-0.052521	9.31631																										2.03827	0.0967058	0.0975581	-5.304
											2.02971	-0.00140396	-0.00245394	0.480002	9.43114	2.03889	0.0300722	0.0305176	-0.0732937	9.48702																										2.04541	0.0973442	0.0981955	-5.42579
											2.03686	-0.00116091	-0.00221375	0.616457	9.15114	2.04592	0.0303779	0.0308232	-0.0622884	9.5961																										2.05256	0.0979787	0.0988273	-5.51174
											2.04402	-0.000910392	-0.00196451	0.622539	9.37645	2.05296	0.0306851	0.0311289	-0.0913816	9.52558
											2.05117	-0.000661373	-0.00171859	0.552323	9.49846
											2.05832	-0.00041046	-0.00147161	0.610682	9.55059
											2.06548	-0.000158802	-0.00122379	0.617655	9.28378
											2.07265	9.42064e-05	-0.000975159	0.556879	9.43444
											2.07983	0.000347628	-0.000723538	0.577827	9.27371
[truncated: 16 more columns]
